# Supplementary material for: Group Contribution Estimation of Ionic Liquid Melting Points: Critical Evaluation and Refinement of Existing Models
Source: Molecules. 2021 Apr 22;26(9):2454. doi: 10.3390/molecules26092454 (PMC8122861; doi:10.3390/molecules26092454)
Supplement: Supplementary file 1 [file molecules-26-02454-s001.zip]

Archive with 1 entries (1 files):
- molecules-1190164-supplementary.xlsx
