# Supplementary material for: Group Contribution Estimation of Ionic Liquid Melting Points: Critical Evaluation and Refinement of Existing Models
Source: Molecules. 2021 Apr 22;26(9):2454. doi: 10.3390/molecules26092454 (PMC8122861; doi:10.3390/molecules26092454)
Supplement: Supplementary file 1 [file molecules-26-02454-s001.zip › molecules-1190164-supplementary.xlsx]

## Sheet: Sheet1
Name	Tm/K	Reference	Calculated Tm/K
			GCM1	GCM2	GCM1-R
1,10-dibutyl-3,30-dimethylbiimidzaolium bis(hexafluorophosphate)	348.2	J.-C. Xiao and J. M. Shreeve, “Synthesis of 2, 2 ‘-biimidazolium-based ionic liquids: Use as a new reaction medium and ligand for palladium-catalyzed suzuki cross-coupling reactions,” J. Org. Chem., vol. 70, no. 8, pp. 3072–3078, 2005.	377.91	377.5	373.9
1,1-dimethylpyrrolidinium bis((perfluoroethyl)sulfonyl)amide	406.4	G. B. Appetecchi, M. Montanino, M. Carewska, M. Moreno, F. Alessandrini, and S. Passerini, “Chemical–physical properties of bis (perfluoroalkylsulfonyl) imide-based ionic liquids,” Electrochimica Acta, vol. 56, no. 3, pp. 1300–1307, 2011.	326.97	310.7	298.5
1-(1-heptoxymethyl)-3-methylimidazolium hexafluorophosphate	310.1	J. Pernak, A. Czepukowicz, and R. Poźniak, “New ionic liquids and their antielectrostatic properties,” Ind. Eng. Chem. Res., vol. 40, no. 11, pp. 2379–2383, 2001.	328.64	301.68	311.24
1-(2,3-dibromopropyl)-3-methylimidazolium hexafluoroantimonate	337.6	C. Ye and J. M. Shreeve, “Syntheses of very dense halogenated liquids,” J. Org. Chem., vol. 69, no. 19, pp. 6511–6513, 2004.	441.16	345.75	291.78
1-(2,3-dibromopropyl)-3-methylimidazolium hexafluorophosphate	344	C. Ye and J. M. Shreeve, “Syntheses of very dense halogenated liquids,” J. Org. Chem., vol. 69, no. 19, pp. 6511–6513, 2004.	521.49	345.75	336.55
1-[2-benzoxylpropyl]-3-methylimidazolium bromide	330.2	Z. Wang, Q. Wang, Y. Zhang, and W. Bao, “Synthesis of new chiral ionic liquids from natural acids and their applications in enantioselective Michael addition,” Tetrahedron Lett., vol. 46, no. 27, pp. 4657–4660, 2005.	355.52	368.19	386.91
1-[2-benzoxylpropyl]-3-methylimidazolium hexafluorophosphate	365.1	Z. Wang, Q. Wang, Y. Zhang, and W. Bao, “Synthesis of new chiral ionic liquids from natural acids and their applications in enantioselective Michael addition,” Tetrahedron Lett., vol. 46, no. 27, pp. 4657–4660, 2005.	341.36	349.06	364.6
1-[2-benzoxylpropyl]-3-methylimidazolium tetrafluoroborate	314.2	Z. Wang, Q. Wang, Y. Zhang, and W. Bao, “Synthesis of new chiral ionic liquids from natural acids and their applications in enantioselective Michael addition,” Tetrahedron Lett., vol. 46, no. 27, pp. 4657–4660, 2005.	322.15	331.13	337.46
1-(2-bromoethyl)-4-amino-1,2,4-triazolium bromide	404.3	S. Schneider et al., “Liquid azide salts,” Inorg. Chem., vol. 47, no. 9, pp. 3617–3624, 2008.	384.76	386.93	371.41
1-(2-cyanoethyl)imidazolium trifluoroacetate	259.7	A. S. Khan et al., “Effect of structural variations on the thermophysical properties of protic ionic liquids: insights from experimental and computational studies,” J. Chem. Eng. Data, vol. 62, no. 10, pp. 2993–3003, 2017.	324.64	255.25	274.58
1-(2-cyanoethyl)imidazolium trifluoromethanesulfonate	372.8	A. S. Khan et al., “Effect of structural variations on the thermophysical properties of protic ionic liquids: insights from experimental and computational studies,” J. Chem. Eng. Data, vol. 62, no. 10, pp. 2993–3003, 2017.	390.37	301.47	293.37
1,2-diethyl-3-methylimidazolium bis((trifluoromethyl)sulfonyl)imide	301.1	P. Bonhote, A.-P. Dias, N. Papageorgiou, K. Kalyanasundaram, and M. Grätzel, “Hydrophobic, highly conductive ambient-temperature molten salts,” Inorg. Chem., vol. 35, no. 5, pp. 1168–1178, 1996.	302.37	302.35	275.84
1,2-dimethyl-3-propylimidazolium bis ((trifluoromethyl)sulfonyl)imide	284.5	M. E. V. Valkenburg, R. L. Vaughn, M. Williams, and J. S. Wilkes, “Thermochemistry of ionic liquid heat-transfer fluids,” Thermochim. Acta, vol. 425, no. 1, pp. 181–188, Jan. 2005, doi: 10.1016/j.tca.2004.11.013.	302.37	305.6	275.84
1,2-dimethyl-3-propylimidazolium bis ((trifluoromethyl)sulfonyl)imide	288	H. L. Ngo, K. LeCompte, L. Hargens, and A. B. McEwen, “Thermal properties of imidazolium ionic liquids,” Thermochim. Acta, vol. 357–358, pp. 97–102, Aug. 2000, doi: 10.1016/S0040-6031(00)00373-7.	302.37	305.6	275.84
1,2-dimethyl-3-propylimidazolium bis[(trifluoromethyl)sulfonyl]imide	281	S. I. Fletcher, F. B. Sillars, N. E. Hudson, and P. J. Hall, “Physical properties of selected ionic liquids for use as electrolytes and other industrial applications,” J. Chem. Eng. Data, vol. 55, no. 2, pp. 778–782, 2010.	302.37	305.6	275.84
1,2-dimethyl-3-propylimidazolium bis[(trifluoromethyl)sulfonyl]imide	284.4	M. E. V. Valkenburg, R. L. Vaughn, M. Williams, and J. S. Wilkes, “Thermochemistry of ionic liquid heat-transfer fluids,” Thermochim. Acta, vol. 425, no. 1, pp. 181–188, Jan. 2005, doi: 10.1016/j.tca.2004.11.013.	302.37	305.6	275.84
1,2-dimethyl-3-propylimidazolium bis[(trifluoromethyl)sulfonyl]imide	288.1	H. L. Ngo, K. LeCompte, L. Hargens, and A. B. McEwen, “Thermal properties of imidazolium ionic liquids,” Thermochim. Acta, vol. 357–358, pp. 97–102, Aug. 2000, doi: 10.1016/S0040-6031(00)00373-7.	302.37	305.6	275.84
1,2-ethyl-3-methylimidazolium bis(trifluoromethylsulfonyl)imide	301.2	P. Bonhote, A.-P. Dias, N. Papageorgiou, K. Kalyanasundaram, and M. Grätzel, “Hydrophobic, highly conductive ambient-temperature molten salts,” Inorg. Chem., vol. 35, no. 5, pp. 1168–1178, 1996.	302.37	302.35	275.84
1,2-methyl-3-propylimidazolium bis((trifluoromethyl)sulfonyl)imide	288.2	H. L. Ngo, K. LeCompte, L. Hargens, and A. B. McEwen, “Thermal properties of imidazolium ionic liquids,” Thermochim. Acta, vol. 357–358, pp. 97–102, Aug. 2000, doi: 10.1016/S0040-6031(00)00373-7.	302.37	305.6	275.84
1,2-methyl-3-propylimidazolium bis(trifluoromethylsulfonyl)imide	192.2	A. B. McEwen, H. L. Ngo, K. LeCompte, and J. L. Goldman, “Electrochemical properties of imidazolium salt electrolytes for electrochemical capacitor applications,” J. Electrochem. Soc., vol. 146, no. 5, p. 1687, 1999.	302.37	305.6	275.84
1,2-diethyl-3-methylimidazolium trifluoromethanesulfonate	386.3	P. Bonhote, A.-P. Dias, N. Papageorgiou, K. Kalyanasundaram, and M. Grätzel, “Hydrophobic, highly conductive ambient-temperature molten salts,” Inorg. Chem., vol. 35, no. 5, pp. 1168–1178, 1996.	346.49	337.63	297.26
1,2-ethyl-3-methylimidazolium trifluoromethanesulfonate	386.2	P. Bonhote, A.-P. Dias, N. Papageorgiou, K. Kalyanasundaram, and M. Grätzel, “Hydrophobic, highly conductive ambient-temperature molten salts,” Inorg. Chem., vol. 35, no. 5, pp. 1168–1178, 1996.	346.49	337.63	297.26
1,2-diethyl-3-propylimidazolium chloride	411.1	H. L. Ngo, K. LeCompte, L. Hargens, and A. B. McEwen, “Thermal properties of imidazolium ionic liquids,” Thermochim. Acta, vol. 357–358, pp. 97–102, Aug. 2000, doi: 10.1016/S0040-6031(00)00373-7.	390.49	373.32	335.64
1,2-dimethyl-3-propylimidazolium chloride	411.1	H. L. Ngo, K. LeCompte, L. Hargens, and A. B. McEwen, “Thermal properties of imidazolium ionic liquids,” Thermochim. Acta, vol. 357–358, pp. 97–102, Aug. 2000, doi: 10.1016/S0040-6031(00)00373-7.	390.49	373.32	335.64
1,2-methyl-3-propylimidazolium chloride	411.2	H. L. Ngo, K. LeCompte, L. Hargens, and A. B. McEwen, “Thermal properties of imidazolium ionic liquids,” Thermochim. Acta, vol. 357–358, pp. 97–102, Aug. 2000, doi: 10.1016/S0040-6031(00)00373-7.	390.49	373.32	335.64
1,2-dimethyl-3-ethylimidazolium bis ((trifluoromethyl)sulfonyl)imide	293	P. Bonhote, A.-P. Dias, N. Papageorgiou, K. Kalyanasundaram, and M. Grätzel, “Hydrophobic, highly conductive ambient-temperature molten salts,” Inorg. Chem., vol. 35, no. 5, pp. 1168–1178, 1996.	306.13	307.98	276.06
1,2-dimethyl-3-ethylimidazolium bis ((trifluoromethyl)sulfonyl)imide	300.2	H. L. Ngo, K. LeCompte, L. Hargens, and A. B. McEwen, “Thermal properties of imidazolium ionic liquids,” Thermochim. Acta, vol. 357–358, pp. 97–102, Aug. 2000, doi: 10.1016/S0040-6031(00)00373-7.	306.13	307.98	276.06
1-ethyl-2,3-dimethylimidazolium bis[(trifluoromethyl)sulfonyl]imide	298.1	C. P. Fredlake, J. M. Crosthwaite, D. G. Hert, S. N. Aki, and J. F. Brennecke, “Thermophysical properties of imidazolium-based ionic liquids,” J. Chem. Eng. Data, vol. 49, no. 4, pp. 954–964, 2004.	306.13	307.98	276.06
1-ethyl-2,3-dimethylimidazolium bis[(trifluoromethyl)sulfonyl]imide	300.1	H. L. Ngo, K. LeCompte, L. Hargens, and A. B. McEwen, “Thermal properties of imidazolium ionic liquids,” Thermochim. Acta, vol. 357–358, pp. 97–102, Aug. 2000, doi: 10.1016/S0040-6031(00)00373-7.	306.13	307.98	276.06
2,3-dimethyl-1-ethylimidazolium bis (trifluoromethylsulfonyl)imide	293	A. Berthod, M. J. Ruiz-Angel, and S. Carda-Broch, “Ionic liquids in separation techniques,” J. Chromatogr. A, vol. 1184, no. 1–2, pp. 6–18, 2008.	306.13	307.98	276.06
2,3-dimethyl-1-ethylimidazolium bis (trifluoromethylsulfonyl)imide	298.1	C. P. Fredlake, J. M. Crosthwaite, D. G. Hert, S. N. Aki, and J. F. Brennecke, “Thermophysical properties of imidazolium-based ionic liquids,” J. Chem. Eng. Data, vol. 49, no. 4, pp. 954–964, 2004.	306.13	307.98	276.06
1,2-dimethyl-3-ethylimidazolium bis((perfluoroethane)sulfonyl)imide	298.2	H. L. Ngo, K. LeCompte, L. Hargens, and A. B. McEwen, “Thermal properties of imidazolium ionic liquids,” Thermochim. Acta, vol. 357–358, pp. 97–102, Aug. 2000, doi: 10.1016/S0040-6031(00)00373-7.	305.93	296.43	284.61
1-ethyl-2,3-dimethylimidazolium bis[(pentafluoroethyl)sulfonyl]imide	298.1	H. L. Ngo, K. LeCompte, L. Hargens, and A. B. McEwen, “Thermal properties of imidazolium ionic liquids,” Thermochim. Acta, vol. 357–358, pp. 97–102, Aug. 2000, doi: 10.1016/S0040-6031(00)00373-7.	305.93	296.43	284.61
1,2-dimethyl-3-ethylimidazolium bromide	414.3	H. L. Ngo, K. LeCompte, L. Hargens, and A. B. McEwen, “Thermal properties of imidazolium ionic liquids,” Thermochim. Acta, vol. 357–358, pp. 97–102, Aug. 2000, doi: 10.1016/S0040-6031(00)00373-7.	392.42	372.04	360.33
1-ethyl-2,3-dimethylimidazolium bromide	414.1	H. L. Ngo, K. LeCompte, L. Hargens, and A. B. McEwen, “Thermal properties of imidazolium ionic liquids,” Thermochim. Acta, vol. 357–358, pp. 97–102, Aug. 2000, doi: 10.1016/S0040-6031(00)00373-7.	392.42	372.04	360.33
1,2-dimethyl-3-ethylimidazolium trifluoroacetate	332.3	P. Bonhote, A.-P. Dias, N. Papageorgiou, K. Kalyanasundaram, and M. Grätzel, “Hydrophobic, highly conductive ambient-temperature molten salts,” Inorg. Chem., vol. 35, no. 5, pp. 1168–1178, 1996.	284.52	297.04	278.69
1,2-dimethyl-3-ethylimidazolium trifluoromethanesulfonate	382.3	P. Bonhote, A.-P. Dias, N. Papageorgiou, K. Kalyanasundaram, and M. Grätzel, “Hydrophobic, highly conductive ambient-temperature molten salts,” Inorg. Chem., vol. 35, no. 5, pp. 1168–1178, 1996.	350.25	343.27	297.48
1,2-dimethyl-3-propylimidazolium bis((perfluoroethane)sulfonyl)imide	307.3	H. L. Ngo, K. LeCompte, L. Hargens, and A. B. McEwen, “Thermal properties of imidazolium ionic liquids,” Thermochim. Acta, vol. 357–358, pp. 97–102, Aug. 2000, doi: 10.1016/S0040-6031(00)00373-7.	302.17	294.05	284.39
1,2-methyl-3-propylimidazolium bis((perfluoroethane)sulfonyl)imide	307.2	H. L. Ngo, K. LeCompte, L. Hargens, and A. B. McEwen, “Thermal properties of imidazolium ionic liquids,” Thermochim. Acta, vol. 357–358, pp. 97–102, Aug. 2000, doi: 10.1016/S0040-6031(00)00373-7.	302.17	294.05	284.39
1,2-dimethyl-3-propylimidazolium hexafluorophosphate	351.1	H. L. Ngo, K. LeCompte, L. Hargens, and A. B. McEwen, “Thermal properties of imidazolium ionic liquids,” Thermochim. Acta, vol. 357–358, pp. 97–102, Aug. 2000, doi: 10.1016/S0040-6031(00)00373-7.	374.5	350.53	337.79
1,2-dimethyl-3-propylimidazolium hexafluorophosphate	351.2	H. L. Ngo, K. LeCompte, L. Hargens, and A. B. McEwen, “Thermal properties of imidazolium ionic liquids,” Thermochim. Acta, vol. 357–358, pp. 97–102, Aug. 2000, doi: 10.1016/S0040-6031(00)00373-7.	374.5	350.53	337.79
1,2-methyl-3-propylimidazolium hexafluorophosphate	351.2	A. B. McEwen, H. L. Ngo, K. LeCompte, and J. L. Goldman, “Electrochemical properties of imidazolium salt electrolytes for electrochemical capacitor applications,” J. Electrochem. Soc., vol. 146, no. 5, p. 1687, 1999.	374.5	350.53	337.79
1,2-methyl-3-propylimidazolium hexafluorophosphate	351.2	H. L. Ngo, K. LeCompte, L. Hargens, and A. B. McEwen, “Thermal properties of imidazolium ionic liquids,” Thermochim. Acta, vol. 357–358, pp. 97–102, Aug. 2000, doi: 10.1016/S0040-6031(00)00373-7.	374.5	350.53	337.79
1,2-dimethylimidazolium bis((perfluoroethane)sulfonyl)imide	288	H. Ohno and M. Yoshizawa, “Ion conductive characteristics of ionic liquids prepared by neutralization of alkylimidazoles,” Solid State Ion., vol. 154, pp. 303–309, 2002.	293.09	304.18	278.36
1,2-dimethylimidazolium bis(perfluoroethylsulfonyl)imide	288.2	H. Ohno and M. Yoshizawa, “Ion conductive characteristics of ionic liquids prepared by neutralization of alkylimidazoles,” Solid State Ion., vol. 154, pp. 303–309, 2002.	293.09	304.18	278.36
1,2-dimethylimidazolium bis((trifluoromethyl)sulfonyl)imide	295.1	H. Ohno and M. Yoshizawa, “Ion conductive characteristics of ionic liquids prepared by neutralization of alkylimidazoles,” Solid State Ion., vol. 154, pp. 303–309, 2002.	293.29	315.73	269.82
1,3-dimethylimidazolium bis((trifluoromethyl)sulfonyl)amide	299.1	H. Tokuda, K. Hayamizu, K. Ishii, M. A. B. H. Susan, and M. Watanabe, “Physicochemical properties and structures of room temperature ionic liquids. 2. Variation of alkyl chain length in imidazolium cation,” J. Phys. Chem. B, vol. 109, no. 13, pp. 6103–6110, 2005.	293.29	279.39	269.82
1,3-dimethylimidazolium bis((trifluoromethyl)sulfonyl)amide	299.1	H. Tokuda, S. Tsuzuki, M. A. B. H. Susan, K. Hayamizu, and M. Watanabe, “How ionic are room-temperature ionic liquids? An indicator of the physicochemical properties,” J. Phys. Chem. B, vol. 110, no. 39, pp. 19593–19600, 2006.	293.29	279.39	269.82
1,3-dimethylimidazolium bis((trifluoromethyl)sulfonyl)imide	295	A. Berthod, M. J. Ruiz-Angel, and S. Carda-Broch, “Ionic liquids in separation techniques,” J. Chromatogr. A, vol. 1184, no. 1–2, pp. 6–18, 2008.	293.29	279.39	269.82
1,2-dimethylimidazolium hexafluorophosphate	388.2	H. Ohno and M. Yoshizawa, “Ion conductive characteristics of ionic liquids prepared by neutralization of alkylimidazoles,” Solid State Ion., vol. 154, pp. 303–309, 2002.	365.42	360.66	331.77
1,2-dimethylimidazolium nitrate	357.2	H. Ohno and M. Yoshizawa, “Ion conductive characteristics of ionic liquids prepared by neutralization of alkylimidazoles,” Solid State Ion., vol. 154, pp. 303–309, 2002.	339.92	331.48	312.66
1,2-dimethylimidazolium perchlorate	337	H. Ohno and M. Yoshizawa, “Ion conductive characteristics of ionic liquids prepared by neutralization of alkylimidazoles,” Solid State Ion., vol. 154, pp. 303–309, 2002.	354.59	339.68	340.3
1,2-dimethylimidazolium trifluoromethanesulfonate	392.2	H. Ohno and M. Yoshizawa, “Ion conductive characteristics of ionic liquids prepared by neutralization of alkylimidazoles,” Solid State Ion., vol. 154, pp. 303–309, 2002.	337.41	351.02	291.24
1,3-dimethylimidazolium trifluoromethanesulfonate	312.2	P. Bonhote, A.-P. Dias, N. Papageorgiou, K. Kalyanasundaram, and M. Grätzel, “Hydrophobic, highly conductive ambient-temperature molten salts,” Inorg. Chem., vol. 35, no. 5, pp. 1168–1178, 1996.	337.41	314.67	291.24
1-(2-hydroxyethyl)-3-methyl-1h-imidazolium chloride	358.9	L. Fernandez et al., “Indirect assessment of the fusion properties of choline chloride from solid-liquid equilibria data,” Fluid Phase Equilibria, vol. 448, pp. 9–14, 2017.	363.29	329.63	343.05
1-(2-hydroxyethyl)-3-methyl-1h-imidazolium chloride	359.1	J. Sun, S. Zhang, W. Cheng, and J. Ren, “Hydroxyl-functionalized ionic liquid: a novel efficient catalyst for chemical fixation of CO2 to cyclic carbonate,” Tetrahedron Lett., vol. 49, no. 22, pp. 3588–3591, 2008.	363.29	329.63	343.05
1-(2-hydroxyethyl)-3-methylimidazolium chloride	334	J. J. Moura Ramos, C. A. M. Afonso, and L. C. Branco, “Glass transition relaxation and fragility in two room temperature ionic liquids,” J. Therm. Anal. Calorim., vol. 71, no. 2, pp. 659–666, Feb. 2003, doi: 10.1023/A:1022884716750.	363.29	329.63	343.05
1-(2-hydroxyethyl)-3-methylimidazolium acetate	330.1	T. Brünig, K. Krekić, C. Bruhn, and R. Pietschnig, “Calorimetric studies and structural aspects of ionic liquids in designing sorption materials for thermal energy storage,” Chem. Weinh. Bergstr. Ger., vol. 22, no. 45, p. 16200, 2016.	241.09	243.94	297.5
1-(2-hydroxyethyl)-3-methylimidazolium hexafluorophosphate	296.2	S.-H. Yeon, K.-S. Kim, S. Choi, H. Lee, H. S. Kim, and H. Kim, “Physical and electrochemical properties of 1-(2-hydroxyethyl)-3-methyl imidazolium and N-(2-hydroxyethyl)-N-methyl morpholinium ionic liquids,” Electrochimica Acta, vol. 50, no. 27, pp. 5399–5407, 2005.	347.29	306.83	345.2
1-(2-hydroxyethyl)pyridinium bromide	372.6	K. L. Meyer, C. J. Marasco Jr, S. L. Morris-Natschke, K. S. Ishaq, C. Piantadosi, and L. S. Kucera, “In vitro evaluation of phosphocholine and quaternary ammonium containing lipids as novel anti-HIV agents,” J. Med. Chem., vol. 34, no. 4, pp. 1377–1383, 1991.	349.42	375.85	389.63
1-(2-hydroxyethyl)pyridinium bromide	379	M. Krolikowska, M. Zawadzki, and M. Skonieczny, “The influence of bromide-based ionic liquids on solubility of {LiBr (1)+ water (2)} system. Experimental (solid+ liquid) phase equilibrium data. Part 2,” J. Mol. Liq., vol. 265, pp. 316–326, 2018.	349.42	375.85	389.63
1-(2-hydroxypropyl)-3-butylimidazolium chloride	409.6	J. D. Holbrey, M. B. Turner, W. M. Reichert, and R. D. Rogers, “New ionic liquids containing an appended hydroxyl functionality from the atom-efficient, one-pot reaction of 1-methylimidazole and acid with propylene oxide,” Green Chem., vol. 5, no. 6, pp. 731–736, 2003.	364.51	431.77	365.31
1-(2-methoxyethyl)-1-methylpyrrolidinium tris(pentafluoroethyl)trifluorophosphate	273.3	A. Marciniak and M. Królikowski, “Ternary (liquid+ liquid) equilibria of {trifluorotris (perfluoroethyl) phosphate based ionic liquids+ thiophene+ heptane},” J. Chem. Thermodyn., vol. 49, pp. 154–158, 2012.	226.85	315.87	277.34
1-(2-methoxyethyl)-3-methylimidazolium chloride	338.1	Q. Liu, M. H. Janssen, F. van Rantwijk, and R. A. Sheldon, “Room-temperature ionic liquids that dissolve carbohydrates in high concentrations,” Green Chem., vol. 7, no. 1, pp. 39–42, 2005.	363.43	328.96	310.18
1-(2-methoxyethyl)-3-methylimidazolium chloride	340.1	Q. Liu, M. H. Janssen, F. van Rantwijk, and R. A. Sheldon, “Room-temperature ionic liquids that dissolve carbohydrates in high concentrations,” Green Chem., vol. 7, no. 1, pp. 39–42, 2005.	363.43	328.96	310.18
1-(2-methoxyethyl)-3-methyl-imidazolium hexafluorophosphate	288.1	L. C. Branco, J. N. Rosa, J. J. Moura Ramos, and C. A. Afonso, “Preparation and characterization of new room temperature ionic liquids,” Chem. Eur. J., vol. 8, no. 16, pp. 3671–3677, 2002.	347.43	306.17	312.34
1-(2-methoxyethyl)-3-methylimidazolium hexafluorophosphate	299.3	S. Zhang, X. Lu, Q. Zhou, X. Li, X. Zhang, and S. Li, Ionic liquids: physicochemical properties. Elsevier, 2009.	347.43	306.17	312.34
1-(2-methoxyethyl)-3-methylimidazolium pentafluoroethyltrifluoroborate	264.1	S. Zhang, X. Lu, Q. Zhou, X. Li, X. Zhang, and S. Li, Ionic liquids: physicochemical properties. Elsevier, 2009.	276.74	251.66	252.95
1-(2-methoxyethyl)-3-methylimidazolium trifluoromethanesulfonate	300.1	S. Zhang, X. Lu, Q. Zhou, X. Li, X. Zhang, and S. Li, Ionic liquids: physicochemical properties. Elsevier, 2009.	319.42	296.53	271.81
1-(2-methoxyethyl)-3-methylimidazolium trifluoromethyltrifluoroborate	275.1	S. Zhang, X. Lu, Q. Zhou, X. Li, X. Zhang, and S. Li, Ionic liquids: physicochemical properties. Elsevier, 2009.	276.84	250.34	248.68
1,3,10,30-tetramethyl-2,20-biimidazolium bis(hexafluorophosphate)	390.1	J.-C. Xiao and J. M. Shreeve, “Synthesis of 2, 2 ‘-biimidazolium-based ionic liquids: Use as a new reaction medium and ligand for palladium-catalyzed suzuki cross-coupling reactions,” J. Org. Chem., vol. 70, no. 8, pp. 3072–3078, 2005.	400.47	396	375.21
1,3-bis[3-methylimidazolium-1-yl]propane dibromide	445.9	H. Zhang, W. Xu, J. Liu, M. Li, and B. Yang, “Thermophysical properties of dicationic imidazolium-based ionic compounds for thermal storage,” J. Mol. Liq., vol. 282, pp. 474–483, 2019.	467.95	409.9	434.58
1,3-di(1-butoxymethyl)imidazolium hexafluorophosphate	330.3	J. Pernak, A. Czepukowicz, and R. Poźniak, “New ionic liquids and their antielectrostatic properties,” Ind. Eng. Chem. Res., vol. 40, no. 11, pp. 2379–2383, 2001.	314.41	285.34	292.03
1,3-dibenzyl-1h-imidazol-3-ium bis((trifluoromethyl)sulfonyl)amide	314.9	R. Tao, G. Tamas, L. Xue, S. L. Simon, and E. L. Quitevis, “Thermophysical properties of imidazolium-based ionic liquids: the effect of aliphatic versus aromatic functionality,” J. Chem. Eng. Data, vol. 59, no. 9, pp. 2717–2724, 2014.	289.92	337.03	312.37
1,3-dibenzylimidazolium tosylate	386.6	P. S. Kulkarni, L. C. Branco, J. G. Crespo, M. C. Nunes, A. Raymundo, and C. A. Afonso, “Comparison of physicochemical properties of new ionic liquids based on imidazolium, quaternary ammonium, and guanidinium cations,” Chem. Eur. J., vol. 13, no. 30, pp. 8478–8488, 2007.	324.54	406.32	380.19
1,3-dibenzylimidazolium trifluoromethanesulfonate	346.7	P. S. Kulkarni, L. C. Branco, J. G. Crespo, M. C. Nunes, A. Raymundo, and C. A. Afonso, “Comparison of physicochemical properties of new ionic liquids based on imidazolium, quaternary ammonium, and guanidinium cations,” Chem. Eur. J., vol. 13, no. 30, pp. 8478–8488, 2007.	334.04	372.31	333.8
1,3-dibutylimidazolium chloride	328.3	S. Zhang, X. Lu, Q. Zhou, X. Li, X. Zhang, and S. Li, Ionic liquids: physicochemical properties. Elsevier, 2009.	358.86	328.6	328.3
1,3-didecyl-2-methylimidazolium dicyanimide	350.8	M. Wlazło, M. Zawadzki, and U. Domańska, “Separation of water/butan-1-ol based on activity coefficients at infinite dilution in 1, 3-didecyl-2-methylimidazolium dicyanamide ionic liquid,” J. Chem. Thermodyn., vol. 116, pp. 316–322, 2018.	228.27	247.09	269.11
1,3-didodecyoxymethylimidazolium tetrafluoroborate	351.1	S. Zhang, X. Lu, Q. Zhou, X. Li, X. Zhang, and S. Li, Ionic liquids: physicochemical properties. Elsevier, 2009.	235.06	305.5	261.39
1,3-diethylimidazolium bis((trifluoromethyl) sulfonyl)imide	287	P. Bonhote, A.-P. Dias, N. Papageorgiou, K. Kalyanasundaram, and M. Grätzel, “Hydrophobic, highly conductive ambient-temperature molten salts,” Inorg. Chem., vol. 35, no. 5, pp. 1168–1178, 1996.	285.77	267.75	269.38
1,3-diethylimidazolium bis((trifluoromethyl) sulfonyl)imide	287.3	A. Berthod, M. J. Ruiz-Angel, and S. Carda-Broch, “Ionic liquids in separation techniques,” J. Chromatogr. A, vol. 1184, no. 1–2, pp. 6–18, 2008.	285.77	267.75	269.38
1,3-diethylimidazolium bis[(trifluoromethyl)sulfonyl]imide	262.6	U. Domanska, A. Rekawek, and A. Marciniak, “Solubility of 1-alkyl-3-ethylimidazolium-based ionic liquids in water and 1-octanol,” J. Chem. Eng. Data, vol. 53, no. 5, pp. 1126–1132, 2008.	285.77	267.75	269.38
1,3-diethylimidazolium trifluoromethanesulfonate	296.2	P. Bonhote, A.-P. Dias, N. Papageorgiou, K. Kalyanasundaram, and M. Grätzel, “Hydrophobic, highly conductive ambient-temperature molten salts,” Inorg. Chem., vol. 35, no. 5, pp. 1168–1178, 1996.	329.89	303.03	290.8
1,3-diethylimidazolium trifluoromethanesulfonate	296.2	A. Berthod, M. J. Ruiz-Angel, and S. Carda-Broch, “Ionic liquids in separation techniques,” J. Chromatogr. A, vol. 1184, no. 1–2, pp. 6–18, 2008.	329.89	303.03	290.8
1,3-dimethylimidazolium (heptafluoro-n-propyl) trifluoroborate	284.2	Z.-B. Zhou, H. Matsumoto, and K. Tatsumi, “Low‐melting, low‐viscous, hydrophobic ionic liquids: 1‐alkyl (alkyl ether)‐3‐methylimidazolium perfluoroalkyltrifluoroborate,” Chem. Eur. J., vol. 10, no. 24, pp. 6581–6591, 2004.	294.62	275.36	276.66
1,3-dimethylimidazolium (nonafluoro-n-butyl) trifluoroborate	289	Z.-B. Zhou, H. Matsumoto, and K. Tatsumi, “Low‐melting, low‐viscous, hydrophobic ionic liquids: 1‐alkyl (alkyl ether)‐3‐methylimidazolium perfluoroalkyltrifluoroborate,” Chem. Eur. J., vol. 10, no. 24, pp. 6581–6591, 2004.	294.53	280.92	280.93
1,3-dimethylimidazolium acetate	311.1	T. Brünig, K. Krekić, C. Bruhn, and R. Pietschnig, “Calorimetric studies and structural aspects of ionic liquids in designing sorption materials for thermal energy storage,” Chem. Weinh. Bergstr. Ger., vol. 22, no. 45, p. 16200, 2016.	259.22	261.42	284.06
1,3-dimethylimidazolium bromide	382.4	A. R. Katritzky et al., “Correlation of the melting points of potential ionic liquids (imidazolium bromides and benzimidazolium bromides) using the CODESSA program,” J. Chem. Inf. Comput. Sci., vol. 42, no. 2, pp. 225–231, 2002.	379.58	343.44	354.09
1,2-dimethylimidazolium bromide	449.2	H. Ohno and M. Yoshizawa, “Ion conductive characteristics of ionic liquids prepared by neutralization of alkylimidazoles,” Solid State Ion., vol. 154, pp. 303–309, 2002.	379.58	379.79	354.09
1,3-dimethylimidazolium chloride	398.1	A. A. Fannin Jr et al., “Properties of 1, 3-dialkylimidazolium chloride-aluminum chloride ionic liquids. 2. Phase transitions, densities, electrical conductivities, and viscosities,” J. Phys. Chem., vol. 88, no. 12, pp. 2614–2621, 1984.	381.41	347.11	329.61
1,3-dimethylimidazolium chloride	399.1	L. Dong, D. X. Zheng, Z. Wei, and X. H. Wu, “Synthesis of 1, 3-dimethylimidazolium chloride and volumetric property investigations of its aqueous solution,” Int. J. Thermophys., vol. 30, no. 5, p. 1480, 2009.	381.41	347.11	329.61
1,3-dimethylimidazolium chloride	399.4	J. S. Wilkes, J. A. Levisky, R. A. Wilson, and C. L. Hussey, “Dialkylimidazolium chloroaluminate melts: a new class of room-temperature ionic liquids for electrochemistry, spectroscopy and synthesis,” Inorg. Chem., vol. 21, no. 3, pp. 1263–1264, 1982.	381.41	347.11	329.61
1,2-dimethylimidazolium chloride	454.2	H. Ohno and M. Yoshizawa, “Ion conductive characteristics of ionic liquids prepared by neutralization of alkylimidazoles,” Solid State Ion., vol. 154, pp. 303–309, 2002.	381.41	383.45	329.61
1,3-dimethylimidazolium methylsulfate	308.9	U. Domańska and P. Morawski, “Influence of high pressure on solubility of ionic liquids: experimental data and correlation,” Green Chem., vol. 9, no. 4, pp. 361–368, 2007.	318.24	280.88	305.52
1,3-dimethylimidazolium methylsulfate	308.9	U. Domańska, A. Pobudkowska, and F. Eckert, “Liquid–liquid equilibria in the binary systems (1, 3-dimethylimidazolium, or 1-butyl-3-methylimidazolium methylsulfate+ hydrocarbons),” Green Chem., vol. 8, no. 3, pp. 268–276, 2006.	318.24	280.88	305.52
1,3-dimethylimidazolium pentafluoroethyltrifluoroborate	300.1	Z.-B. Zhou, H. Matsumoto, and K. Tatsumi, “Low‐melting, low‐viscous, hydrophobic ionic liquids: 1‐alkyl (alkyl ether)‐3‐methylimidazolium perfluoroalkyltrifluoroborate,” Chem. Eur. J., vol. 10, no. 24, pp. 6581–6591, 2004.	294.72	269.8	272.38
1,3-dimethylimidazolium tosylate	372.5	P. Wasserscheid, R. van Hal, and A. Bösmann, “New, Halogen-Free Ionic Liquids—Synthesis, Properties and Applications,” ECS Proc. Vol., vol. 2002, no. 1, p. 146, 2002.	327.92	348.68	337.63
1,3-dimethylimidazolium trifluoromethyltrifluoroborate	288.1	Z.-B. Zhou, H. Matsumoto, and K. Tatsumi, “Low‐melting, low‐viscous, hydrophobic ionic liquids: 1‐alkyl (alkyl ether)‐3‐methylimidazolium perfluoroalkyltrifluoroborate,” Chem. Eur. J., vol. 10, no. 24, pp. 6581–6591, 2004.	294.82	268.48	268.11
1,3-dipropargylimidazolium 3-(trifluoroborate)-butylnitrile	218	D. Zhao, Z. Fei, C. A. Ohlin, G. Laurenczy, and P. J. Dyson, “Dual-functionalised ionic liquids: synthesis and characterisation of imidazolium salts with a nitrile-functionalised anion,” Chem. Commun., no. 21, pp. 2500–2501, 2004.	474.71	223.28	214.58
1,3-dipropargylimidazolium tetrafluoroborate	340.1	Z. Fei, D. Zhao, R. Scopelliti, and P. J. Dyson, “Organometallic complexes derived from alkyne-functionalized imidazolium salts,” Organometallics, vol. 23, no. 7, pp. 1622–1628, 2004.	526.09	311.91	251.1
1,3-dipropylcarboxylimidazolium 3-(trifluoroborate)-butylnitrile	311.2	D. Zhao, Z. Fei, C. A. Ohlin, G. Laurenczy, and P. J. Dyson, “Dual-functionalised ionic liquids: synthesis and characterisation of imidazolium salts with a nitrile-functionalised anion,” Chem. Commun., no. 21, pp. 2500–2501, 2004.	296.49	272.32	273.63
1,3-divaleryleneimidazolium chloride	338.2	Z. Fei, D. Zhao, R. Scopelliti, and P. J. Dyson, “Organometallic complexes derived from alkyne-functionalized imidazolium salts,” Organometallics, vol. 23, no. 7, pp. 1622–1628, 2004.	546.26	314.51	275.2
1,3-divaleryleneimidazolium tetrafluoroborate	250	Z. Fei, D. Zhao, R. Scopelliti, and P. J. Dyson, “Organometallic complexes derived from alkyne-functionalized imidazolium salts,” Organometallics, vol. 23, no. 7, pp. 1622–1628, 2004.	511.06	273.79	250.22
1-(3-methyl-butyl)-3-methylimidazolium bis(nonafluorobutane-1-sulfonyl)imide	312.3	S. K. Quek, I. M. Lyapkalo, and H. V. Huynh, “Synthesis and properties of N, N′-dialkylimidazolium bis (nonafluorobutane-1-sulfonyl) imides: a new subfamily of ionic liquids,” Tetrahedron, vol. 62, no. 13, pp. 3137–3145, 2006.	293.92	290.72	317.72
1-(3-methylbutyl)-3-methylimidazolium bis[(trifluoromethyl)sulfonyl]imide	273.1	L. Xue et al., “Effect of alkyl chain branching on physicochemical properties of imidazolium-based ionic liquids,” J. Chem. Eng. Data, vol. 61, no. 3, pp. 1078–1091, 2016.	294.52	265.84	292.08
1,4-dimethyl-4h-1,2,4-triazolium nitrate	274.1	H. Xue, Y. Gao, B. Twamley, and J. M. Shreeve, “New energetic salts based on nitrogen-containing heterocycles,” Chem. Mater., vol. 17, no. 1, pp. 191–198, 2005.	329.69	290.78	313.29
1,4-dimethyl-4h-1,2,4-triazolium triiodide	383.1	H. Xue, Y. Gao, B. Twamley, and J. M. Shreeve, “New energetic salts based on nitrogen-containing heterocycles,” Chem. Mater., vol. 17, no. 1, pp. 191–198, 2005.	481.84	442.41	399.39
1,4-dimethylpyridinium 4-methylbenzenesulfonate	424.8	U. Domańska, M. Królikowski, and K. Ślesińska, “Phase equilibria study of the binary systems (ionic liquid+ thiophene): Desulphurization process,” J. Chem. Thermodyn., vol. 41, no. 11, pp. 1303–1311, 2009.	332.49	352.43	366.2
1-(4-methylpentyl)-3-methylimidazolium bis[(trifluoromethyl)sulfonyl]imide	276.3	L. Xue et al., “Effect of alkyl chain branching on physicochemical properties of imidazolium-based ionic liquids,” J. Chem. Eng. Data, vol. 61, no. 3, pp. 1078–1091, 2016.	290.76	283.83	291.86
1-(5-methylhexyl)-3-methylimidazolium bis[(trifluoromethyl)sulfonyl]imide	284.3	L. Xue et al., “Effect of alkyl chain branching on physicochemical properties of imidazolium-based ionic liquids,” J. Chem. Eng. Data, vol. 61, no. 3, pp. 1078–1091, 2016.	287	282.78	291.64
1-allyl-3-methylimidazolium chloride	325.1	S. Dorn, A. Pfeifer, K. Schlufter, and T. Heinze, “Synthesis of water-soluble cellulose esters applying carboxylic acid imidazolides,” Polym. Bull., vol. 64, no. 9, pp. 845–854, 2010.	372.08	317.49	299.28
1-allyl-3-methylimidazolium chloride	328.1	K. Sakizadeh, L. P. Olson, P. J. Cowdery-Corvan, T. Ishida, and D. R. Whitcomb, “Thermographic materials containing ionic liquids,” US7163786B1, Jan. 16, 2007.	372.08	317.49	299.28
1-amino-1,2,4-triazolium nitrate	394	H. Xue, S. W. Arritt, B. Twamley, and J. M. Shreeve, “Energetic salts from N-aminoazoles,” Inorg. Chem., vol. 43, no. 25, pp. 7972–7977, 2004.	287.53	382.54	335.43
4-amino-1,2,4-triazolium nitrate	342.2	H. Xue, S. W. Arritt, B. Twamley, and J. M. Shreeve, “Energetic salts from N-aminoazoles,” Inorg. Chem., vol. 43, no. 25, pp. 7972–7977, 2004.	287.53	339.78	335.43
1-amino-1,2,4-triazolium perchlorate	364.2	H. Xue, S. W. Arritt, B. Twamley, and J. M. Shreeve, “Energetic salts from N-aminoazoles,” Inorg. Chem., vol. 43, no. 25, pp. 7972–7977, 2004.	302.2	390.74	363.07
4-amino-1,2,4-triazolium perchlorate	356.1	H. Xue, S. W. Arritt, B. Twamley, and J. M. Shreeve, “Energetic salts from N-aminoazoles,” Inorg. Chem., vol. 43, no. 25, pp. 7972–7977, 2004.	302.2	347.98	363.07
1-amino-4-methyl-1,2,4-triazolium perchlorate	381.1	H. Xue, S. W. Arritt, B. Twamley, and J. M. Shreeve, “Energetic salts from N-aminoazoles,” Inorg. Chem., vol. 43, no. 25, pp. 7972–7977, 2004.	318.8	346.05	369.53
4-amino-1-methyl-4h-1,2,4-triazolium perchlorate	359.1	H. Xue, S. W. Arritt, B. Twamley, and J. M. Shreeve, “Energetic salts from N-aminoazoles,” Inorg. Chem., vol. 43, no. 25, pp. 7972–7977, 2004.	318.8	346.05	369.53
4-amino-1-methyl-4h-1,2,4-triazolium perchlorate	359.1	H. Xue, Y. Gao, B. Twamley, and J. M. Shreeve, “New energetic salts based on nitrogen-containing heterocycles,” Chem. Mater., vol. 17, no. 1, pp. 191–198, 2005.	318.8	346.05	369.53
1-amyl-3-methylimidazolium bis((trifluoromethyl)sulfonyl)imide	264.1	S. Zhang, X. Lu, Q. Zhou, X. Li, X. Zhang, and S. Li, Ionic liquids: physicochemical properties. Elsevier, 2009.	278.26	269.08	268.94
1-butyl-3-ethylimidazolium bis((trifluoromethyl)sulfonyl)imide	233.1	P. Bonhote, A.-P. Dias, N. Papageorgiou, K. Kalyanasundaram, and M. Grätzel, “Hydrophobic, highly conductive ambient-temperature molten salts,” Inorg. Chem., vol. 35, no. 5, pp. 1168–1178, 1996.	278.26	264.32	268.94
1-butyl-3-ethylimidazolium bis((trifluoromethyl)sulfonyl)imide	265.1	A. Berthod, M. J. Ruiz-Angel, and S. Carda-Broch, “Ionic liquids in separation techniques,” J. Chromatogr. A, vol. 1184, no. 1–2, pp. 6–18, 2008.	278.26	264.32	268.94
1-methyl-3-pentylimidazolium bis(trifluoromethylsulfonyl)imide	264.1	S. V. Dzyuba and R. A. Bartsch, “Influence of structural variations in 1‐alkyl (aralkyl)‐3‐methylimidazolium hexafluorophosphates and bis (trifluoromethylsulfonyl) imides on physical properties of the ionic liquids,” ChemPhysChem, vol. 3, no. 2, pp. 161–166, 2002.	278.26	275.59	268.94
1-amyl-3-methylimidazolium saccharinate	377	E. B. Carter et al., “Sweet success: ionic liquids derived from non-nutritive sweeteners,” Chem. Commun., no. 6, pp. 630–631, 2004.	343.53	352.13	321.04
1-benzyl-3-methyl-1h-imidazolium chloride	343.1	K. Sakizadeh, L. P. Olson, P. J. Cowdery-Corvan, T. Ishida, and D. R. Whitcomb, “Thermographic materials containing ionic liquids,” US7163786B1, Jan. 16, 2007.	379.73	375.92	350.89
1-benzyl-3-methylimidazolium bromide	399	A. R. Katritzky et al., “Correlation of the melting points of potential ionic liquids (imidazolium bromides and benzimidazolium bromides) using the CODESSA program,” J. Chem. Inf. Comput. Sci., vol. 42, no. 2, pp. 225–231, 2002.	377.89	372.26	375.36
1-benzyl-3-methylimidazolium hexafluorophosphate	403.1	S. V. Dzyuba and R. A. Bartsch, “Influence of structural variations in 1‐alkyl (aralkyl)‐3‐methylimidazolium hexafluorophosphates and bis (trifluoromethylsulfonyl) imides on physical properties of the ionic liquids,” ChemPhysChem, vol. 3, no. 2, pp. 161–166, 2002.	363.73	353.13	353.05
1-benzyl-3-methylimidazolium hexafluorophosphate	403.1	S. V. Dzyuba and R. A. Bartsch, “Influence of structural variations in 1‐alkyl (aralkyl)‐3‐methylimidazolium hexafluorophosphates and bis (trifluoromethylsulfonyl) imides on physical properties of the ionic liquids,” ChemPhysChem, vol. 3, no. 2, pp. 161–166, 2002.	363.73	353.13	353.05
1-benzyl-3-methylimidazolium tetrafluoroborate	350.1	K. Sakizadeh, L. P. Olson, P. J. Cowdery-Corvan, T. Ishida, and D. R. Whitcomb, “Thermographic materials containing ionic liquids,” US7163786B1, Jan. 16, 2007.	344.52	335.2	325.91
1-benzyl-3-methylimidazolium trifluoromethanesulfonate	300.3	J. L. Anderson and D. W. Armstrong, “High-stability ionic liquids. A new class of stationary phases for gas chromatography,” Anal. Chem., vol. 75, no. 18, pp. 4851–4858, 2003.	335.72	343.49	312.52
1-butyl-1-ethylpyrrolidinium ethyl sulfate	326	B. González, E. Gómez, Á. Domínguez, M. Vilas, and E. Tojo, “Physicochemical characterization of new sulfate ionic liquids,” J. Chem. Eng. Data, vol. 56, no. 1, pp. 14–20, 2011.	279.42	291.55	318.68
1-butyl-1-methylpiperidinium thiocyanate	304.3	U. Domańska, M. Krolikowska, and K. Paduszyński, “Physico-chemical properties and phase behaviour of piperidinium-based ionic liquids,” Fluid Phase Equilibria, vol. 303, no. 1, pp. 1–9, 2011.	297.71	323.01	304.46
1-butyl-1-methylpiperidinium trifluoromethanesulfonate	309.1	J. J. Parajó, M. Villanueva, P. B. Sánchez, and J. Salgado, “Liquid window of some biologically-active ionic liquids,” J. Chem. Thermodyn., vol. 126, pp. 1–10, 2018.	330.33	347.23	308.32
1-butyl-1-methylpyrrolidinium bis((perfluoroethyl)sulfonyl)amide	282.1	G. B. Appetecchi, M. Montanino, M. Carewska, M. Moreno, F. Alessandrini, and S. Passerini, “Chemical–physical properties of bis (perfluoroalkylsulfonyl) imide-based ionic liquids,” Electrochimica Acta, vol. 56, no. 3, pp. 1300–1307, 2011.	315.7	301.45	297.84
1-butyl-1-methylpyrrolidinium bis(fluorosulfonyl)amide	258.1	H. Tokuda, K. Ishii, M. A. B. H. Susan, S. Tsuzuki, K. Hayamizu, and M. Watanabe, “Physicochemical properties and structures of room-temperature ionic liquids. 3. Variation of cationic structures,” J. Phys. Chem. B, vol. 110, no. 6, pp. 2833–2839, 2006.	418.67	337.75	299.94
1-butyl-1-methylpyrrolidinium bis[(trifluoromethyl)sulfonyl]imide	253	E. Gómez, N. Calvar, Á. Domínguez, and E. A. Macedo, “Thermal behavior and heat capacities of pyrrolidinium-based ionic liquids by DSC,” Fluid Phase Equilibria, vol. 470, pp. 51–59, 2018.	315.89	313	289.3
1-butyl-1-methylpyrrolidinium bis[(trifluoromethyl)sulfonyl]imide	253	A. R. Neale et al., “Physical–chemical characterization of binary mixtures of 1-Butyl-1-methylpyrrolidinium bis {(trifluoromethyl) sulfonyl} imide and aliphatic nitrile solvents as potential electrolytes for electrochemical energy storage applications,” J. Chem. Eng. Data, vol. 62, no. 1, pp. 376–390, 2017.	315.89	313	289.3
1-butyl-1-methylpyrrolidinium bis[(trifluoromethyl)sulfonyl]imide	255.1	D. R. MacFarlane, P. Meakin, N. Amini, and M. Forsyth, “Structural studies of ambient temperature plastic crystal ion conductors,” J. Phys. Condens. Matter, vol. 13, no. 36, pp. 8257–8267, Aug. 2001, doi: 10.1088/0953-8984/13/36/303.	315.89	313	289.3
1-butyl-1-methylpyrrolidinium bis[(trifluoromethyl)sulfonyl]imide	256.1	G. Annat, M. Forsyth, and D. R. MacFarlane, “Ionic Liquid Mixtures Variations in Physical Properties and Their Origins in Molecular Structure,” J. Phys. Chem. B, vol. 116, no. 28, pp. 8251–8258, 2012.	315.89	313	289.3
1-butyl-1-methylpyrrolidinium bis[(trifluoromethyl)sulfonyl]imide	258.1	H. Tokuda, S. Tsuzuki, M. A. B. H. Susan, K. Hayamizu, and M. Watanabe, “How ionic are room-temperature ionic liquids? An indicator of the physicochemical properties,” J. Phys. Chem. B, vol. 110, no. 39, pp. 19593–19600, 2006.	315.89	313	289.3
1-butyl-1-methylpyrrolidinium bis[(trifluoromethyl)sulfonyl]imide	259.7	A. S. Rodrigues, H. F. Almeida, M. G. Freire, J. A. Lopes-da-Silva, J. A. Coutinho, and L. M. Santos, “The effect of n vs. iso isomerization on the thermophysical properties of aromatic and non-aromatic ionic liquids,” Fluid Phase Equilibria, vol. 423, pp. 190–202, 2016.	315.89	313	289.3
1-butyl-1-methylpyrrolidinium bis[(trifluoromethyl)sulfonyl]imide	260	U. Domańska, M. Więckowski, and P. Okuniewska, “Designing eutectic mixtures for the extraction of 2-phenylethanol (PEA) from aqueous phase,” Fluid Phase Equilibria, vol. 447, pp. 84–94, 2017.	315.89	313	289.3
1-butyl-1-methylpyrrolidinium bis[(trifluoromethyl)sulfonyl]imide	262	E. Gómez, N. Calvar, Á. Domínguez, and E. A. Macedo, “Thermal behavior and heat capacities of pyrrolidinium-based ionic liquids by DSC,” Fluid Phase Equilibria, vol. 470, pp. 51–59, 2018.	315.89	313	289.3
1-butyl-1-methylpyrrolidinium bis[(trifluoromethyl)sulfonyl]imide	262.2	U. Domańska, M. Więckowski, and P. Okuniewska, “Designing eutectic mixtures for the extraction of 2-phenylethanol (PEA) from aqueous phase,” Fluid Phase Equilibria, vol. 447, pp. 84–94, 2017.	315.89	313	289.3
1-butyl-1-methylpyrrolidinium bis[(trifluoromethyl)sulfonyl]imide	264.5	P. Wachter, C. Schreiner, H.-G. Schweiger, and H. J. Gores, “Determination of phase transition points of ionic liquids by combination of thermal analysis and conductivity measurements at very low heating and cooling rates,” J. Chem. Thermodyn., vol. 42, no. 7, pp. 900–903, 2010.	315.89	313	289.3
1-butyl-1-methylpyrrolidinium bis[(trifluoromethyl)sulfonyl]imide	265.2	A. B. Pereiro, H. I. Veiga, J. M. Esperança, and A. Rodríguez, “Effect of temperature on the physical properties of two ionic liquids,” J. Chem. Thermodyn., vol. 41, no. 12, pp. 1419–1423, 2009.	315.89	313	289.3
1-butyl-1-methylpyrrolidinium bis[(trifluoromethyl)sulfonyl]imide	265.7	Y. Shimizu, Y. Ohte, Y. Yamamura, S. Tsuzuki, and K. Saito, “Comparative study of imidazolium-and pyrrolidinium-based ionic liquids: thermodynamic properties,” J. Phys. Chem. B, vol. 116, no. 18, pp. 5406–5413, 2012.	315.89	313	289.3
1-butyl-1-methylpyrrolidinium bis[(trifluoromethyl)sulfonyl]imide	266.6	G. B. Appetecchi, M. Montanino, M. Carewska, M. Moreno, F. Alessandrini, and S. Passerini, “Chemical–physical properties of bis (perfluoroalkylsulfonyl) imide-based ionic liquids,” Electrochimica Acta, vol. 56, no. 3, pp. 1300–1307, 2011.	315.89	313	289.3
1-butyl-1-methylpyrrolidinium bis[(trifluoromethyl)sulfonyl]imide	270.1	W. A. Henderson and S. Passerini, “Phase behavior of ionic liquid− LiX mixtures: pyrrolidinium cations and TFSI-anions,” Chem. Mater., vol. 16, no. 15, pp. 2881–2885, 2004.	315.89	313	289.3
n-methyl-n-butyl-pyrrolidinium bis((trifluoromethyl)sulfonyl)imide	255.2	D. R. Macfarlane, P. Meakin, J. Sun, N. Amini, and M. Forsyth, “Pyrrolidinium imides: a new family of molten salts and conductive plastic crystal phases,” J. Phys. Chem. B, vol. 103, no. 20, pp. 4164–4170, 1999.	315.89	313	289.3
n-methyl-n-butyl-pyrrolidinium bis(trifluoromethylsulfonyl)imide	251.5	J. Sun, D. R. Macfarlane, and M. Forsyth, “A new family of ionic liquids based on the 1-alkyl-2-methyl pyrrolinium cation,” Electrochimica Acta, vol. 48, no. 12, pp. 1707–1711, 2003.	315.89	313	289.3
n-methyl-n-butyl-pyrrolidinium bis(trifluoromethylsulfonyl)imide	255.2	D. R. McFarlane, J. Sun, J. Golding, P. Meakin, and M. Forsyth, “High conductivity molten salts based on the imide ion,” Electrochimica Acta, vol. 45, no. 8–9, pp. 1271–1278, 2000.	315.89	313	289.3
1-butyl-1-methylpyrrolidinium bromide	477	O. Stolarska, H. Rodriguez, and M. Smiglak, “Eutectic mixtures of pyrrolidinium-based ionic liquids,” Fluid Phase Equilibria, vol. 408, pp. 1–9, 2016.	402.18	377.05	373.57
1-butyl-1-methylpyrrolidinium tetracyanoborate	290.5	U. Domańska, M. Królikowski, and W. E. Acree Jr, “Thermodynamics and activity coefficients at infinite dilution measurements for organic solutes and water in the ionic liquid 1-butyl-1-methylpyrrolidinium tetracyanoborate,” J. Chem. Thermodyn., vol. 43, no. 12, pp. 1810–1817, 2011.	592.03	395.84	314.13
1-butyl-1-methylpyrrolidinium tetracyanoborate	292.8	M. Krolikowska, “(Solid+ liquid) and (liquid+ liquid) phase equilibria of (IL+ water) binary systems. The influence of the ionic liquid structure on mutual solubility,” Fluid Phase Equilibria, vol. 361, pp. 273–281, 2014.	592.03	395.84	314.13
1-butyl-1-methylpyrrolidinium tetracyanoborate	292.8	U. Domańska, P. Okuniewska, and A. Markowska, “Phase equilibrium in binary systems of ionic liquids, or deep eutectic solvents with 2-phenylethanol (PEA), or water,” Fluid Phase Equilibria, vol. 424, pp. 68–78, 2016.	592.03	395.84	314.13
1-butyl-1-methylpyrrolidinium tetracyanoborate	292.9	M. Krolikowska, “(Solid+ liquid) and (liquid+ liquid) phase equilibria of (IL+ water) binary systems. The influence of the ionic liquid structure on mutual solubility,” Fluid Phase Equilibria, vol. 361, pp. 273–281, 2014.	592.03	395.84	314.13
1-butyl-1-methylpyrrolidinium tetrafluoroborate	424	O. Stolarska, H. Rodriguez, and M. Smiglak, “Eutectic mixtures of pyrrolidinium-based ionic liquids,” Fluid Phase Equilibria, vol. 408, pp. 1–9, 2016.	368.81	340	324.11
1-butyl-1-methylpyrrolidinium tetrafluoroborate	425	O. Stolarska, H. Rodriguez, and M. Smiglak, “Eutectic mixtures of pyrrolidinium-based ionic liquids,” Fluid Phase Equilibria, vol. 408, pp. 1–9, 2016.	368.81	340	324.11
n-methyl-n-butyl-pyrrolidinium tetrafluoroborate	351.2	J. Salminen et al., “Physicochemical properties and toxicities of hydrophobic piperidinium and pyrrolidinium ionic liquids,” Fluid Phase Equilibria, vol. 261, no. 1–2, pp. 421–426, 2007.	368.81	340	324.11
1-butyl-1-methylpyrrolidinium thiocyanate	295.4	U. Domańska and M. Królikowska, “Phase behaviour of 1-butyl-1-methylpyrrolidinium thiocyanate ionic liquid,” Fluid Phase Equilibria, vol. 308, no. 1, pp. 55–63, Sep. 2011, doi: 10.1016/j.fluid.2011.06.012.	327.39	324.06	306.85
1-butyl-1-methylpyrrolidinium tricyanomethanide	264.4	U. Domańska, P. Okuniewska, and A. Markowska, “Phase equilibrium in binary systems of ionic liquids, or deep eutectic solvents with 2-phenylethanol (PEA), or water,” Fluid Phase Equilibria, vol. 424, pp. 68–78, 2016.	303.94	295.88	272.68
1-butyl-1-methylpyrrolidinium tricyanomethanide	266.5	M. Krolikowska, “(Solid+ liquid) and (liquid+ liquid) phase equilibria of (IL+ water) binary systems. The influence of the ionic liquid structure on mutual solubility,” Fluid Phase Equilibria, vol. 361, pp. 273–281, 2014.	303.94	295.88	272.68
1-butyl-1-methylpyrrolidinium trifluoromethanesulfonate	272.9	U. Domańska, P. Okuniewska, and A. Markowska, “Phase equilibrium in binary systems of ionic liquids, or deep eutectic solvents with 2-phenylethanol (PEA), or water,” Fluid Phase Equilibria, vol. 424, pp. 68–78, 2016.	360.01	348.28	310.72
1-butyl-1-methylpyrrolidinium trifluoromethanesulfonate	277.6	P. Wachter, C. Schreiner, H.-G. Schweiger, and H. J. Gores, “Determination of phase transition points of ionic liquids by combination of thermal analysis and conductivity measurements at very low heating and cooling rates,” J. Chem. Thermodyn., vol. 42, no. 7, pp. 900–903, 2010.	360.01	348.28	310.72
1-butyl-1-methylpyrrolidinium trifluoromethanesulfonate	277.8	M. Krolikowska, “(Solid+ liquid) and (liquid+ liquid) phase equilibria of (IL+ water) binary systems. The influence of the ionic liquid structure on mutual solubility,” Fluid Phase Equilibria, vol. 361, pp. 273–281, 2014.	360.01	348.28	310.72
1-butyl-1-methylpyrrolidinium trifluoromethanesulfonate	278.6	P. Wachter, C. Schreiner, H.-G. Schweiger, and H. J. Gores, “Determination of phase transition points of ionic liquids by combination of thermal analysis and conductivity measurements at very low heating and cooling rates,” J. Chem. Thermodyn., vol. 42, no. 7, pp. 900–903, 2010.	360.01	348.28	310.72
1-butyl-1-methylpyrrolidinium tris(pentafluoroethyl)trifluorophosphate	275.9	P. Wachter, C. Schreiner, H.-G. Schweiger, and H. J. Gores, “Determination of phase transition points of ionic liquids by combination of thermal analysis and conductivity measurements at very low heating and cooling rates,” J. Chem. Thermodyn., vol. 42, no. 7, pp. 900–903, 2010.	233.56	324.76	296.11
1-butyl-1-methylpyrrolidinium tris(pentafluoroethyl)trifluorophosphate	277	S. I. Fletcher, F. B. Sillars, N. E. Hudson, and P. J. Hall, “Physical properties of selected ionic liquids for use as electrolytes and other industrial applications,” J. Chem. Eng. Data, vol. 55, no. 2, pp. 778–782, 2010.	233.56	324.76	296.11
1-butyl-2,3-dimethylimidazolium 2,2,3,3,4,4,5,5-octafluoropentyl sulfate	259	Y. Tsukada et al., “Preparation of novel hydrophobic fluorine-substituted-alkyl sulfate ionic liquids and application as an efficient reaction medium for lipase-catalyzed reaction,” Tetrahedron Lett., vol. 47, no. 11, pp. 1801–1804, 2006.	329.81	266.73	320.76
1-butyl-2,3-dimethylimidazolium 4,4,5,5,5-pentafluoropentyl sulfate	285.8	Y. Tsukada et al., “Preparation of novel hydrophobic fluorine-substituted-alkyl sulfate ionic liquids and application as an efficient reaction medium for lipase-catalyzed reaction,” Tetrahedron Lett., vol. 47, no. 11, pp. 1801–1804, 2006.	348.72	287.8	295.85
1-butyl-2,3-dimethylimidazolium bis((trifluoromethyl)sulfonyl)imide	343	E. B. Carter et al., “Sweet success: ionic liquids derived from non-nutritive sweeteners,” Chem. Commun., no. 6, pp. 630–631, 2004.	298.61	304.55	275.62
1-butyl-2,3-dimethylimidazolium bromide	349.7	J. Zhu, L. Bai, B. Chen, and W. Fei, “Thermodynamical properties of phase change materials based on ionic liquids,” Chem. Eng. J., vol. 147, no. 1, pp. 58–62, 2009.	384.9	368.6	359.89
1-butyl-2,3-dimethylimidazolium chloride	365.9	J. Zhu, L. Bai, B. Chen, and W. Fei, “Thermodynamical properties of phase change materials based on ionic liquids,” Chem. Eng. J., vol. 147, no. 1, pp. 58–62, 2009.	386.73	372.27	335.42
1-butyl-2,3-dimethylimidazolium chloride	365.9	H. Kato, K. Miki, T. Mukai, K. Nishikawa, and Y. Koga, “Hydrophobicity/hydrophilicity of 1-butyl-2, 3-dimethyl and 1-ethyl-3-methylimodazolium ions: toward characterization of room temperature ionic liquids,” J. Phys. Chem. B, vol. 113, no. 44, pp. 14754–14760, 2009.	386.73	372.27	335.42
1-butyl-2,3-dimethylimidazolium hexafluoroantimonate	317.4	P. Kölle and R. Dronskowski, “Synthesis, crystal structures and electrical conductivities of the ionic liquid compounds butyldimethylimidazolium tetrafluoroborate, hexafluorophosphate and hexafluoroantimonate,” Eur. J. Inorg. Chem., vol. 2004, no. 11, pp. 2313–2320, 2004.	290.4	349.48	292.8
1-butyl-2,3-dimethylimidazolium hexafluorophosphate	311.1	H.-C. Hu, A. N. Soriano, R. B. Leron, and M.-H. Li, “Molar heat capacity of four aqueous ionic liquid mixtures,” Thermochim. Acta, vol. 519, no. 1, pp. 44–49, May 2011, doi: 10.1016/j.tca.2011.02.027.	370.74	349.48	337.57
1-butyl-2,3-dimethylimidazolium hexafluorophosphate	312.9	P. Kölle and R. Dronskowski, “Synthesis, crystal structures and electrical conductivities of the ionic liquid compounds butyldimethylimidazolium tetrafluoroborate, hexafluorophosphate and hexafluoroantimonate,” Eur. J. Inorg. Chem., vol. 2004, no. 11, pp. 2313–2320, 2004.	370.74	349.48	337.57
1-butyl-2,3-dimethylimidazolium perfluorobutylsulfonate	332	M.-C. Tseng, Y.-M. Liang, and Y.-H. Chu, “Synthesis of fused tetrahydro-β-carbolinequinoxalinones in 1-n-butyl-2, 3-dimethylimidazolium bis (trifluoromethylsulfonyl) imide ([bdmim][Tf2N]) and 1-n-butyl-2, 3-dimethylimidazolium perfluorobutylsulfonate ([bdmim][PFBuSO3]) ionic liquids,” Tetrahedron Lett., vol. 46, no. 36, pp. 6131–6136, 2005.	342.43	352.27	309.86
1-butyl-2,3-dimethylimidazolium tetrafluoroborate	305.1	H.-C. Hu, A. N. Soriano, R. B. Leron, and M.-H. Li, “Molar heat capacity of four aqueous ionic liquid mixtures,” Thermochim. Acta, vol. 519, no. 1, pp. 44–49, May 2011, doi: 10.1016/j.tca.2011.02.027.	351.53	331.55	310.44
1-butyl-2,3-dimethylimidazolium tetrafluoroborate	310.1	C. P. Fredlake, J. M. Crosthwaite, D. G. Hert, S. N. Aki, and J. F. Brennecke, “Thermophysical properties of imidazolium-based ionic liquids,” J. Chem. Eng. Data, vol. 49, no. 4, pp. 954–964, 2004.	351.53	331.55	310.44
1-butyl-2,3-dimethylimidazolium tetrafluoroborate	310.1	A. Berthod, M. J. Ruiz-Angel, and S. Carda-Broch, “Ionic liquids in separation techniques,” J. Chromatogr. A, vol. 1184, no. 1–2, pp. 6–18, 2008.	351.53	331.55	310.44
1-butyl-2,3-dimethylimidazolium tetrafluoroborate	311.1	K. Sakizadeh, L. P. Olson, P. J. Cowdery-Corvan, T. Ishida, and D. R. Whitcomb, “Thermographic materials containing ionic liquids,” US7163786B1, Jan. 16, 2007.	351.53	331.55	310.44
1-butyl-2,3-dimethylimidazolium tetrafluoroborate	312.8	P. Kölle and R. Dronskowski, “Synthesis, crystal structures and electrical conductivities of the ionic liquid compounds butyldimethylimidazolium tetrafluoroborate, hexafluorophosphate and hexafluoroantimonate,” Eur. J. Inorg. Chem., vol. 2004, no. 11, pp. 2313–2320, 2004.	351.53	331.55	310.44
1-butyl-3-(1,1,2,2-tetrafluoroethyl)imidazolium iodine	346.1	Y. L. Yagupolskii, T. M. Sokolenko, K. I. Petko, and L. M. Yagupolskii, “Novel ionic liquids—Imidazolium salts with a difluoromethylene fragment directly bonded to the nitrogen atom,” J. Fluor. Chem., vol. 126, no. 4, pp. 667–670, 2005.	328.5	352.64	348.2
1-butyl-3-[2-(diethoxyphosphinyl) ethyl]-1h-imidazolium tetrafluoroborate	192.7	Z. Mu, F. Zhou, S. Zhang, Y. Liang, and W. Liu, “Preparation and Characterization of New Phosphonyl‐Substituted Imidazolium Ionic Liquids,” Helv. Chim. Acta, vol. 87, no. 10, pp. 2549–2555, 2004.	338.8	196.01	259.14
1-butyl-3-[2-(diethoxyphosphinyl) ethyl]-1h-imidazolium hexafluorophosphate	222.9	Z. Mu, F. Zhou, S. Zhang, Y. Liang, and W. Liu, “Preparation and Characterization of New Phosphonyl‐Substituted Imidazolium Ionic Liquids,” Helv. Chim. Acta, vol. 87, no. 10, pp. 2549–2555, 2004.	338.8	196.01	275.22
1-butyl-3-[3-(diethoxyphosphinyl) propyl]-1h-imidazolium hexafluorophosphate	220.6	Z. Mu, F. Zhou, S. Zhang, Y. Liang, and W. Liu, “Preparation and Characterization of New Phosphonyl‐Substituted Imidazolium Ionic Liquids,” Helv. Chim. Acta, vol. 87, no. 10, pp. 2549–2555, 2004.	354.24	215.56	286.06
1-butyl-3-[3-(diethoxyphosphinyl) propyl]-1h-imidazolium tetrafluoroborate	208.9	Z. Mu, F. Zhou, S. Zhang, Y. Liang, and W. Liu, “Preparation and Characterization of New Phosphonyl‐Substituted Imidazolium Ionic Liquids,” Helv. Chim. Acta, vol. 87, no. 10, pp. 2549–2555, 2004.	335.04	197.63	258.92
1-butyl-3-ethylimidazolium perfluorobutylsulfonate	294.1	P. Bonhote, A.-P. Dias, N. Papageorgiou, K. Kalyanasundaram, and M. Grätzel, “Hydrophobic, highly conductive ambient-temperature molten salts,” Inorg. Chem., vol. 35, no. 5, pp. 1168–1178, 1996.	322.08	312.03	303.18
1-butyl-3-ethylimidazolium perfluorobutylsulfonate	294.1	A. Berthod, M. J. Ruiz-Angel, and S. Carda-Broch, “Ionic liquids in separation techniques,” J. Chromatogr. A, vol. 1184, no. 1–2, pp. 6–18, 2008.	322.08	312.03	303.18
1-butyl-3-ethylimidazolium trifluoroacetate	233.1	P. Bonhote, A.-P. Dias, N. Papageorgiou, K. Kalyanasundaram, and M. Grätzel, “Hydrophobic, highly conductive ambient-temperature molten salts,” Inorg. Chem., vol. 35, no. 5, pp. 1168–1178, 1996.	256.65	253.37	271.57
1-butyl-3-ethylimidazolium trifluoromethanesulfonate	275.1	P. Bonhote, A.-P. Dias, N. Papageorgiou, K. Kalyanasundaram, and M. Grätzel, “Hydrophobic, highly conductive ambient-temperature molten salts,” Inorg. Chem., vol. 35, no. 5, pp. 1168–1178, 1996.	322.37	299.6	290.36
1-butyl-3-ethylimidazolium trifluoromethanesulfonate	275.1	A. Berthod, M. J. Ruiz-Angel, and S. Carda-Broch, “Ionic liquids in separation techniques,” J. Chromatogr. A, vol. 1184, no. 1–2, pp. 6–18, 2008.	322.37	299.6	290.36
1-butyl-3-methyl-1h-imidazolium n-cyclohexylsulfamate	345.6	J. Pernak et al., “Sweet ionic liquids-cyclamates: Synthesis, properties, and application as feeding deterrents,” Sci. China Chem., vol. 55, no. 8, pp. 1532–1541, 2012.	347.76	263.77	284.28
1-butyl-3-methylimidazolium 2,2,3,3,4,4,5,5-octafluoropentyl sulfate	212	Y. Tsukada et al., “Preparation of novel hydrophobic fluorine-substituted-alkyl sulfate ionic liquids and application as an efficient reaction medium for lipase-catalyzed reaction,” Tetrahedron Lett., vol. 47, no. 11, pp. 1801–1804, 2006.	313.21	232.32	314.3
1-butyl-3-methylimidazolium 3-(trifluoroborate)-butylnitrile	188.7	S. Zhang, X. Lu, Q. Zhou, X. Li, X. Zhang, and S. Li, Ionic liquids: physicochemical properties. Elsevier, 2009.	283.55	208.5	267.45
1-butyl-3-methylimidazolium 4,4,5,5,5-pentafluoropentyl sulfate	258	Y. Tsukada et al., “Preparation of novel hydrophobic fluorine-substituted-alkyl sulfate ionic liquids and application as an efficient reaction medium for lipase-catalyzed reaction,” Tetrahedron Lett., vol. 47, no. 11, pp. 1801–1804, 2006.	332.12	253.38	289.39
1-butyl-3-methylimidazolium acetate	253.2	A. Berthod, M. J. Ruiz-Angel, and S. Carda-Broch, “Ionic liquids in separation techniques,” J. Chromatogr. A, vol. 1184, no. 1–2, pp. 6–18, 2008.	247.94	252.16	283.41
1-butyl-3-methylimidazolium bis ((trifluoromethyl)sulfonyl)imide	264.1	A. Bagno et al., “The effect of the anion on the physical properties of trihalide-based N, N-dialkylimidazolium ionic liquids,” Org. Biomol. Chem., vol. 3, no. 9, pp. 1624–1630, 2005.	282.01	270.13	269.16
1-butyl-3-methylimidazolium bis ((trifluoromethyl)sulfonyl)imide	267.2	S. V. Dzyuba and R. A. Bartsch, “Influence of structural variations in 1‐alkyl (aralkyl)‐3‐methylimidazolium hexafluorophosphates and bis (trifluoromethylsulfonyl) imides on physical properties of the ionic liquids,” ChemPhysChem, vol. 3, no. 2, pp. 161–166, 2002.	282.01	270.13	269.16
1-butyl-3-methylimidazolium bis ((trifluoromethyl)sulfonyl)imide	268.3	W. Xu, L.-M. Wang, R. A. Nieman, and C. A. Angell, “Ionic liquids of chelated orthoborates as model ionic glassformers,” J. Phys. Chem. B, vol. 107, no. 42, pp. 11749–11756, 2003.	282.01	270.13	269.16
1-butyl-3-methylimidazolium bis ((trifluoromethyl)sulfonyl)imide	269.1	H. Olivier-Bourbigou and L. Magna, “Ionic liquids: perspectives for organic and catalytic reactions,” J. Mol. Catal. Chem., vol. 182, pp. 419–437, 2002.	282.01	270.13	269.16
1-butyl-3-methylimidazolium bis ((trifluoromethyl)sulfonyl)imide	269.1	A. Berthod, M. J. Ruiz-Angel, and S. Carda-Broch, “Ionic liquids in separation techniques,” J. Chromatogr. A, vol. 1184, no. 1–2, pp. 6–18, 2008.	282.01	270.13	269.16
1-butyl-3-methylimidazolium bis ((trifluoromethyl)sulfonyl)imide	271.2	C. P. Fredlake, J. M. Crosthwaite, D. G. Hert, S. N. Aki, and J. F. Brennecke, “Thermophysical properties of imidazolium-based ionic liquids,” J. Chem. Eng. Data, vol. 49, no. 4, pp. 954–964, 2004.	282.01	270.13	269.16
1-butyl-3-methylimidazolium bis(trifluoromethylsulfonyl)imide	267.1	S. V. Dzyuba and R. A. Bartsch, “Influence of structural variations in 1‐alkyl (aralkyl)‐3‐methylimidazolium hexafluorophosphates and bis (trifluoromethylsulfonyl) imides on physical properties of the ionic liquids,” ChemPhysChem, vol. 3, no. 2, pp. 161–166, 2002.	282.01	270.13	269.16
1-butyl-3-methylimidazolium bis(trifluoromethylsulfonyl)imide	268.5	L. Xue et al., “Effect of alkyl chain branching on physicochemical properties of imidazolium-based ionic liquids,” J. Chem. Eng. Data, vol. 61, no. 3, pp. 1078–1091, 2016.	282.01	270.13	269.16
1-butyl-3-methylimidazolium bis(trifluoromethylsulfonyl)imide	269	E. Gómez, N. Calvar, Á. Domínguez, and E. A. Macedo, “Thermal analysis and heat capacities of 1-Alkyl-3-methylimidazolium ionic liquids with NTf2–, TFO–, and DCA–anions,” Ind. Eng. Chem. Res., vol. 52, no. 5, pp. 2103–2110, 2013.	282.01	270.13	269.16
1-butyl-3-methylimidazolium bis(trifluoromethylsulfonyl)imide	269.1	N. Papaiconomou, N. Yakelis, J. Salminen, R. Bergman, and J. M. Prausnitz, “Synthesis and properties of seven ionic liquids containing 1-methyl-3-octylimidazolium or 1-butyl-4-methylpyridinium cations,” J. Chem. Eng. Data, vol. 51, no. 4, pp. 1389–1393, 2006.	282.01	270.13	269.16
1-butyl-3-methylimidazolium bis(trifluoromethylsulfonyl)imide	269.6	A. T. De La Hoz, U. G. Brauer, and K. M. Miller, “Physicochemical and Thermal Properties for a Series of 1-Alkyl-4-methyl-1, 2, 4-triazolium Bis (trifluoromethylsulfonyl) imide Ionic Liquids,” J. Phys. Chem. B, vol. 118, no. 33, pp. 9944–9951, 2014.	282.01	270.13	269.16
1-butyl-3-methylimidazolium bis(trifluoromethylsulfonyl)imide	270.1	S. Katsuta, Y. Shiozawa, K. Imai, Y. Kudo, and Y. Takeda, “Stability of ion pairs of bis (trifluoromethanesulfonyl) amide-based ionic liquids in dichloromethane,” J. Chem. Eng. Data, vol. 55, no. 4, pp. 1588–1593, 2010.	282.01	270.13	269.16
1-butyl-3-methylimidazolium bis(trifluoromethylsulfonyl)imide	270.1	H. Tokuda, K. Hayamizu, K. Ishii, M. A. B. H. Susan, and M. Watanabe, “Physicochemical properties and structures of room temperature ionic liquids. 2. Variation of alkyl chain length in imidazolium cation,” J. Phys. Chem. B, vol. 109, no. 13, pp. 6103–6110, 2005.	282.01	270.13	269.16
1-butyl-3-methylimidazolium bis(trifluoromethylsulfonyl)imide	270.1	H. Tokuda, K. Ishii, M. A. B. H. Susan, S. Tsuzuki, K. Hayamizu, and M. Watanabe, “Physicochemical properties and structures of room-temperature ionic liquids. 3. Variation of cationic structures,” J. Phys. Chem. B, vol. 110, no. 6, pp. 2833–2839, 2006.	282.01	270.13	269.16
1-butyl-3-methylimidazolium bis(trifluoromethylsulfonyl)imide	270.1	H. Tokuda, S. Tsuzuki, M. A. B. H. Susan, K. Hayamizu, and M. Watanabe, “How ionic are room-temperature ionic liquids? An indicator of the physicochemical properties,” J. Phys. Chem. B, vol. 110, no. 39, pp. 19593–19600, 2006.	282.01	270.13	269.16
1-butyl-3-methylimidazolium bis(trifluoromethylsulfonyl)imide	270.4	Y. Shimizu, Y. Ohte, Y. Yamamura, and K. Saito, “Effects of thermal history on thermal anomaly in solid of ionic liquid compound,[C4mim][Tf2N],” Chem. Lett., vol. 36, no. 12, pp. 1484–1485, 2007.	282.01	270.13	269.16
1-butyl-3-methylimidazolium bis(trifluoromethylsulfonyl)imide	270.4	Y. Shimizu, Y. Ohte, Y. Yamamura, S. Tsuzuki, and K. Saito, “Comparative study of imidazolium-and pyrrolidinium-based ionic liquids: thermodynamic properties,” J. Phys. Chem. B, vol. 116, no. 18, pp. 5406–5413, 2012.	282.01	270.13	269.16
1-butyl-3-methylimidazolium bis(trifluoromethylsulfonyl)imide	271.1	C. P. Fredlake, J. M. Crosthwaite, D. G. Hert, S. N. Aki, and J. F. Brennecke, “Thermophysical properties of imidazolium-based ionic liquids,” J. Chem. Eng. Data, vol. 49, no. 4, pp. 954–964, 2004.	282.01	270.13	269.16
1-butyl-3-methylimidazolium bis(trifluoromethylsulfonyl)imide	271.1	D. Rauber, F. Heib, M. Schmitt, and R. Hempelmann, “Influence of perfluoroalkyl-chains on the surface properties of 1-methylimidazolium bis (trifluoromethanesulfonyl) imide ionic liquids,” J. Mol. Liq., vol. 216, pp. 246–258, 2016.	282.01	270.13	269.16
1-butyl-3-methylimidazolium bis(trifluoromethylsulfonyl)imide	272.1	D. R. MacFarlane, P. Meakin, N. Amini, and M. Forsyth, “Structural studies of ambient temperature plastic crystal ion conductors,” J. Phys. Condens. Matter, vol. 13, no. 36, pp. 8257–8267, Aug. 2001, doi: 10.1088/0953-8984/13/36/303.	282.01	270.13	269.16
1-butyl-3-methylimidazolium bromide	346.1	H.-C. Hu, A. N. Soriano, R. B. Leron, and M.-H. Li, “Molar heat capacity of four aqueous ionic liquid mixtures,” Thermochim. Acta, vol. 519, no. 1, pp. 44–49, May 2011, doi: 10.1016/j.tca.2011.02.027.	368.3	334.19	353.43
1-butyl-3-methylimidazolium bromide	350.8	K. Nishikawa et al., “Melting and freezing behaviors of prototype ionic liquids, 1-butyl-3-methylimidazolium bromide and its chloride, studied by using a nano-watt differential scanning calorimeter,” J. Phys. Chem. B, vol. 111, no. 18, pp. 4894–4900, 2007.	368.3	334.19	353.43
1-butyl-3-methylimidazolium bromide	351.1	A. Efimova, G. Hubrig, and P. Schmidt, “Thermal stability and crystallization behavior of imidazolium halide ionic liquids,” Thermochim. Acta, vol. 573, pp. 162–169, 2013.	368.3	334.19	353.43
1-butyl-3-methylimidazolium bromide	352.1	M. Królikowski, M. Królikowska, and A. Lipińska, “Phase equilibria study on bromide-based ionic liquids with glycols and sulfolane. Experimental data and correlation,” J. Chem. Thermodyn., vol. 122, pp. 142–153, 2018.	368.3	334.19	353.43
1-butyl-3-methylimidazolium chloride	314.1	J. D. Holbrey, W. M. Reichert, M. Nieuwenhuyzen, S. Johnson, K. R. Seddon, and R. D. Rogers, “Crystal polymorphism in 1-butyl-3-methylimidazolium halides: supporting ionic liquid formation by inhibition of crystallization,” Chem. Commun., no. 14, pp. 1636–1637, 2003.	370.14	337.85	328.96
1-butyl-3-methylimidazolium chloride	314.1	J. G. Huddleston, A. E. Visser, W. M. Reichert, H. D. Willauer, G. A. Broker, and R. D. Rogers, “Characterization and comparison of hydrophilic and hydrophobic room temperature ionic liquids incorporating the imidazolium cation,” Green Chem., vol. 3, no. 4, pp. 156–164, 2001.	370.14	337.85	328.96
1-butyl-3-methylimidazolium chloride	314.1	K. Sakizadeh, L. P. Olson, P. J. Cowdery-Corvan, T. Ishida, and D. R. Whitcomb, “Thermographic materials containing ionic liquids,” US7163786B1, Jan. 16, 2007.	370.14	337.85	328.96
1-butyl-3-methylimidazolium chloride	314.3	A. E. Visser, W. M. Reichert, R. P. Swatloski, H. D. Willauer, J. G. Huddleston, and R. D. Rogers, “Characterization of hydrophilic and hydrophobic ionic liquids: alternatives to volatile organic compounds for liquid-liquid separations,” 2002.	370.14	337.85	328.96
1-butyl-3-methylimidazolium chloride	333.4	S. A. Sakal, Y. Lu, X. Jiang, C. Shen, and C. Li, “A promising ionic liquid [BMIM][FeCl4] for the extractive separation of aromatic and aliphatic hydrocarbons,” J. Chem. Eng. Data, vol. 59, no. 3, pp. 533–539, 2014.	370.14	337.85	328.96
1-butyl-3-methylimidazolium chloride	338	K. Nishikawa et al., “Melting and freezing behaviors of prototype ionic liquids, 1-butyl-3-methylimidazolium bromide and its chloride, studied by using a nano-watt differential scanning calorimeter,” J. Phys. Chem. B, vol. 111, no. 18, pp. 4894–4900, 2007.	370.14	337.85	328.96
1-butyl-3-methylimidazolium chloride	338.1	M. B. Alves et al., “The use of Differential Scanning Calorimetry (DSC) to characterize phase diagrams of ionic mixtures of 1-n-butyl-3-methylimidazolium chloride and niobium chloride or zinc chloride,” Thermochim. Acta, vol. 502, no. 1, pp. 20–23, Apr. 2010, doi: 10.1016/j.tca.2010.01.023.	370.14	337.85	328.96
1-butyl-3-methylimidazolium chloride	338.2	R. Sheldon, “Catalytic reactions in ionic liquids,” Chem. Commun., no. 23, pp. 2399–2407, 2001.	370.14	337.85	328.96
1-butyl-3-methylimidazolium chloride	338.2	A. Berthod, M. J. Ruiz-Angel, and S. Carda-Broch, “Ionic liquids in separation techniques,” J. Chromatogr. A, vol. 1184, no. 1–2, pp. 6–18, 2008.	370.14	337.85	328.96
1-butyl-3-methylimidazolium chloride	339.1	J. D. Holbrey, W. M. Reichert, M. Nieuwenhuyzen, S. Johnson, K. R. Seddon, and R. D. Rogers, “Crystal polymorphism in 1-butyl-3-methylimidazolium halides: supporting ionic liquid formation by inhibition of crystallization,” Chem. Commun., no. 14, pp. 1636–1637, 2003.	370.14	337.85	328.96
1-butyl-3-methylimidazolium chloride	340	Q.-G. Zhang, F. Xue, J. Tong, W. Guan, and B. Wang, “Studies on volumetric properties of concentrated aqueous solutions of the ionic liquid BMIBF 4,” J. Solut. Chem., vol. 35, no. 3, pp. 297–309, 2006.	370.14	337.85	328.96
1-butyl-3-methylimidazolium chloride	340.1	W. Guan, J.-Z. Yang, L. Li, H. Wang, and Q.-G. Zhang, “Thermo-chemical properties of aqueous solution containing ionic liquids: 1. The heat of reaction mixed 1-methyl-3-butylimidazolium chloride with InCl3,” Fluid Phase Equilibria, vol. 239, no. 2, pp. 161–165, 2006.	370.14	337.85	328.96
1-butyl-3-methylimidazolium chloride	340.1	Y. Wei, Q.-G. Zhang, Y. Liu, X. Li, S. Lian, and Z. Kang, “Physicochemical property estimation of an ionic liquid based on glutamic acid− BMIGlu,” J. Chem. Eng. Data, vol. 55, no. 7, pp. 2616–2619, 2010.	370.14	337.85	328.96
1-butyl-3-methylimidazolium chloride	340.1	J. S. Wilkes, J. A. Levisky, R. A. Wilson, and C. L. Hussey, “Dialkylimidazolium chloroaluminate melts: a new class of room-temperature ionic liquids for electrochemistry, spectroscopy and synthesis,” Inorg. Chem., vol. 21, no. 3, pp. 1263–1264, 1982.	370.14	337.85	328.96
1-butyl-3-methylimidazolium chloride	341.9	A. R. Morais, A. M. da Costa Lopes, E. Bogel-Łukasik, and R. Bogel-Łukasik, “Ionic liquids’ cation and anion influence on aromatic amine solubility,” Ind. Eng. Chem. Res., vol. 52, no. 41, pp. 14722–14726, 2013.	370.14	337.85	328.96
1-butyl-3-methylimidazolium chloride	341.9	F. Nemoto, M. Kofu, and O. Yamamuro, “Thermal and structural studies of imidazolium-based ionic liquids with and without liquid-crystalline phases: The origin of nanostructure,” J. Phys. Chem. B, vol. 119, no. 15, pp. 5028–5034, 2015.	370.14	337.85	328.96
1-butyl-3-methylimidazolium chloride	341.9	U. Domańska and L. Mazurowska, “Solubility of 1, 3-dialkylimidazolium chloride or hexafluorophosphate or methylsulfonate in organic solvents: effect of the anions on solubility,” Fluid Phase Equilibria, vol. 221, no. 1–2, pp. 73–82, 2004.	370.14	337.85	328.96
1-butyl-3-methylimidazolium chloride	342	U. Domańska, E. Bogel‐Łukasik, and R. Bogel‐Łukasik, “1‐Octanol/Water Partition Coefficients of 1Alkyl‐3‐methylimidazolium Chloride,” Chem. Eur. J., vol. 9, no. 13, pp. 3033–3041, 2003.	370.14	337.85	328.96
1-butyl-3-methylimidazolium chloride	342	U. Domańska, E. Bogel‐Łukasik, and R. Bogel‐Łukasik, “1‐Octanol/Water Partition Coefficients of 1Alkyl‐3‐methylimidazolium Chloride,” Chem. Eur. J., vol. 9, no. 13, pp. 3033–3041, 2003.	370.14	337.85	328.96
1-butyl-3-methylimidazolium chloride	343	M. Kick, P. Keil, and A. König, “Solid–liquid phase diagram of the two Ionic Liquids EMIMCl and BMIMCl,” Fluid Phase Equilibria, vol. 338, pp. 172–178, 2013.	370.14	337.85	328.96
1-butyl-3-methylimidazolium chloride	343	S. Studzińska, M. Sprynskyy, and B. Buszewski, “Study of sorption kinetics of some ionic liquids on different soil types,” Chemosphere, vol. 71, no. 11, pp. 2121–2128, 2008.	370.14	337.85	328.96
1-butyl-3-methylimidazolium dicyanamide	267	N. Calvar, E. Gómez, E. A. Macedo, and Á. Domínguez, “Thermal analysis and heat capacities of pyridinium and imidazolium ionic liquids,” Thermochim. Acta, vol. 565, pp. 178–182, 2013.	268.06	234.52	265.93
1-butyl-3-methylimidazolium dicyanamide	267.1	C. P. Fredlake, J. M. Crosthwaite, D. G. Hert, S. N. Aki, and J. F. Brennecke, “Thermophysical properties of imidazolium-based ionic liquids,” J. Chem. Eng. Data, vol. 49, no. 4, pp. 954–964, 2004.	268.06	234.52	265.93
1-butyl-3-methylimidazolium dicyanamide	267.1	S. Zhang, X. Lu, Q. Zhou, X. Li, X. Zhang, and S. Li, Ionic liquids: physicochemical properties. Elsevier, 2009.	268.06	234.52	265.93
1-butyl-3-methylimidazolium dicyanamide	267.1	A. Berthod, M. J. Ruiz-Angel, and S. Carda-Broch, “Ionic liquids in separation techniques,” J. Chromatogr. A, vol. 1184, no. 1–2, pp. 6–18, 2008.	268.06	234.52	265.93
1-butyl-3-methylimidazolium dodecyl sulfate	275	M. O. Vieira et al., “Ionic liquids composed of linear amphiphilic anions: Synthesis, physicochemical characterization, hydrophilicity and interaction with carbon dioxide,” J. Mol. Liq., vol. 241, pp. 64–73, 2017.	353.87	307.05	275.05
1-butyl-3-methylimidazolium hexafluorophosphate	276.1	U. Domańska and A. Marciniak, “Solubility of 1-alkyl-3-methylimidazolium hexafluorophosphate in hydrocarbons,” J. Chem. Eng. Data, vol. 48, no. 3, pp. 451–456, 2003.	354.14	315.06	331.11
1-butyl-3-methylimidazolium hexafluorophosphate	276.4	U. Domańska and A. Marciniak, “Solubility of 1-alkyl-3-methylimidazolium hexafluorophosphate in hydrocarbons,” J. Chem. Eng. Data, vol. 48, no. 3, pp. 451–456, 2003.	354.14	315.06	331.11
1-butyl-3-methylimidazolium hexafluorophosphate	277.1	B. Wu, R. G. Reddy, and R. D. Rogers, “Novel ionic liquid thermal storage for solar thermal electric power systems,” in International Solar Energy Conference, 2001, vol. 16702, pp. 445–451.	354.14	315.06	331.11
1-butyl-3-methylimidazolium hexafluorophosphate	277.2	U. Domańska and L. Mazurowska, “Solubility of 1, 3-dialkylimidazolium chloride or hexafluorophosphate or methylsulfonate in organic solvents: effect of the anions on solubility,” Fluid Phase Equilibria, vol. 221, no. 1–2, pp. 73–82, 2004.	354.14	315.06	331.11
1-butyl-3-methylimidazolium hexafluorophosphate	282.2	F. Nemoto, M. Kofu, and O. Yamamuro, “Thermal and structural studies of imidazolium-based ionic liquids with and without liquid-crystalline phases: The origin of nanostructure,” J. Phys. Chem. B, vol. 119, no. 15, pp. 5028–5034, 2015.	354.14	315.06	331.11
1-butyl-3-methylimidazolium hexafluorophosphate	283.1	A. Berthod, M. J. Ruiz-Angel, and S. Carda-Broch, “Ionic liquids in separation techniques,” J. Chromatogr. A, vol. 1184, no. 1–2, pp. 6–18, 2008.	354.14	315.06	331.11
1-butyl-3-methylimidazolium hexafluorophosphate	283.1	J. G. Huddleston, A. E. Visser, W. M. Reichert, H. D. Willauer, G. A. Broker, and R. D. Rogers, “Characterization and comparison of hydrophilic and hydrophobic room temperature ionic liquids incorporating the imidazolium cation,” Green Chem., vol. 3, no. 4, pp. 156–164, 2001.	354.14	315.06	331.11
1-butyl-3-methylimidazolium hexafluorophosphate	283.1	H. Tokuda, S. Tsuzuki, M. A. B. H. Susan, K. Hayamizu, and M. Watanabe, “How ionic are room-temperature ionic liquids? An indicator of the physicochemical properties,” J. Phys. Chem. B, vol. 110, no. 39, pp. 19593–19600, 2006.	354.14	315.06	331.11
1-butyl-3-methylimidazolium hexafluorophosphate	284.1	C. P. Fredlake, J. M. Crosthwaite, D. G. Hert, S. N. Aki, and J. F. Brennecke, “Thermophysical properties of imidazolium-based ionic liquids,” J. Chem. Eng. Data, vol. 49, no. 4, pp. 954–964, 2004.	354.14	315.06	331.11
1-butyl-3-methylimidazolium hexafluorophosphate	284.1	K. Sakizadeh, L. P. Olson, P. J. Cowdery-Corvan, T. Ishida, and D. R. Whitcomb, “Thermographic materials containing ionic liquids,” US7163786B1, Jan. 16, 2007.	354.14	315.06	331.11
1-butyl-3-methylimidazolium hydrogen sulfate	301.9	E. P. Grishina, L. M. Ramenskaya, M. S. Gruzdev, and O. V. Kraeva, “Water effect on physicochemical properties of 1-butyl-3-methylimidazolium based ionic liquids with inorganic anions,” J. Mol. Liq., vol. 177, pp. 267–272, 2013.	309.35	270.13	299.92
1-butyl-3-methylimidazolium methyl sulfate	269.1	A. Fernandez, J. S. Torrecilla, J. García, and F. Rodríguez, “Thermophysical properties of 1-ethyl-3-methylimidazolium ethylsulfate and 1-butyl-3-methylimidazolium methylsulfate ionic liquids,” J. Chem. Eng. Data, vol. 52, no. 5, pp. 1979–1983, 2007.	306.96	271.63	304.86
1-butyl-3-methylimidazolium methylsulfate	253.2	A. Berthod, M. J. Ruiz-Angel, and S. Carda-Broch, “Ionic liquids in separation techniques,” J. Chromatogr. A, vol. 1184, no. 1–2, pp. 6–18, 2008.	306.96	271.63	304.86
1-butyl-3-methylimidazolium octyl sulfate	307.6	P. Wasserscheid, R. van Hal, and A. Bösmann, “1-n-Butyl-3-methylimidazolium ([bmim]) octylsulfate—an even ‘greener’ionic liquid,” Green Chem., vol. 4, no. 4, pp. 400–404, 2002.	336.81	260.04	285.89
1-butyl-3-methylimidazolium pentafluoroethyltrifluoroborate	231.2	S. Zhang, X. Lu, Q. Zhou, X. Li, X. Zhang, and S. Li, Ionic liquids: physicochemical properties. Elsevier, 2009.	283.45	260.55	271.73
1-butyl-3-methylimidazolium tetrachloroaluminate	263.1	A. Berthod, M. J. Ruiz-Angel, and S. Carda-Broch, “Ionic liquids in separation techniques,” J. Chromatogr. A, vol. 1184, no. 1–2, pp. 6–18, 2008.	265.52	261.27	401.53
1-butyl-3-methylimidazolium trifluoroacetate	233.1	H. Olivier-Bourbigou and L. Magna, “Ionic liquids: perspectives for organic and catalytic reactions,” J. Mol. Catal. Chem., vol. 182, pp. 419–437, 2002.	260.41	259.19	271.79
1-butyl-3-methylimidazolium trifluoromethanesulfonate	285	N. Calvar, E. Gómez, E. A. Macedo, and Á. Domínguez, “Thermal analysis and heat capacities of pyridinium and imidazolium ionic liquids,” Thermochim. Acta, vol. 565, pp. 178–182, 2013.	326.13	305.42	290.58
1-butyl-3-methylimidazolium trifluoromethanesulfonate	286.2	C. P. Fredlake, J. M. Crosthwaite, D. G. Hert, S. N. Aki, and J. F. Brennecke, “Thermophysical properties of imidazolium-based ionic liquids,” J. Chem. Eng. Data, vol. 49, no. 4, pp. 954–964, 2004.	326.13	305.42	290.58
1-butyl-3-methylimidazolium trifluoromethanesulfonate	288.1	N. Papaiconomou, N. Yakelis, J. Salminen, R. Bergman, and J. M. Prausnitz, “Synthesis and properties of seven ionic liquids containing 1-methyl-3-octylimidazolium or 1-butyl-4-methylpyridinium cations,” J. Chem. Eng. Data, vol. 51, no. 4, pp. 1389–1393, 2006.	326.13	305.42	290.58
1-butyl-3-methylimidazolium trifluoromethanesulfonate	289.2	A. Berthod, M. J. Ruiz-Angel, and S. Carda-Broch, “Ionic liquids in separation techniques,” J. Chromatogr. A, vol. 1184, no. 1–2, pp. 6–18, 2008.	326.13	305.42	290.58
1-butyl-3-methylimidazolium trifluoromethanesulfonate	289.5	P. Bonhote, A.-P. Dias, N. Papageorgiou, K. Kalyanasundaram, and M. Grätzel, “Hydrophobic, highly conductive ambient-temperature molten salts,” Inorg. Chem., vol. 35, no. 5, pp. 1168–1178, 1996.	326.13	305.42	290.58
1-butyl-3-methylimidazolium trifluoromethanesulfonate	290.1	H. Tokuda, S. Tsuzuki, M. A. B. H. Susan, K. Hayamizu, and M. Watanabe, “How ionic are room-temperature ionic liquids? An indicator of the physicochemical properties,” J. Phys. Chem. B, vol. 110, no. 39, pp. 19593–19600, 2006.	326.13	305.42	290.58
1-butyl-3-methylimidazolium trifluoromethanesulfonate	291.1	J. J. Parajó, M. Villanueva, P. B. Sánchez, and J. Salgado, “Liquid window of some biologically-active ionic liquids,” J. Chem. Thermodyn., vol. 126, pp. 1–10, 2018.	326.13	305.42	290.58
1-butyl-4-(1h,1h,2h,2h-perfluorohexyl)- 1,2,4-triazolium bis((trifluoromethyl)sulfonyl)imide	342.1	Y. R. Mirzaei, B. Twamley, and J. M. Shreeve, “Syntheses of 1-alkyl-1, 2, 4-triazoles and the formation of quaternary 1-alkyl-4-polyfluoroalkyl-1, 2, 4-triazolium salts leading to ionic liquids,” J. Org. Chem., vol. 67, no. 26, pp. 9340–9345, 2002.	279.81	315.04	323.27
1-butyl-4-(1h,1h,2h,2h-perfluorooctyl)- 1,2,4-triazolium bis((trifluoromethyl)sulfonyl)imide	301.2	Y. R. Mirzaei, B. Twamley, and J. M. Shreeve, “Syntheses of 1-alkyl-1, 2, 4-triazoles and the formation of quaternary 1-alkyl-4-polyfluoroalkyl-1, 2, 4-triazolium salts leading to ionic liquids,” J. Org. Chem., vol. 67, no. 26, pp. 9340–9345, 2002.	284.3	315.04	343.37
1-butyl-4-methylpyridinium 1,1,2,2,3,3,4,4,4-nonafluoro-1-butanesulfonate	343.1	N. Papaiconomou, N. Yakelis, J. Salminen, R. Bergman, and J. M. Prausnitz, “Synthesis and properties of seven ionic liquids containing 1-methyl-3-octylimidazolium or 1-butyl-4-methylpyridinium cations,” J. Chem. Eng. Data, vol. 51, no. 4, pp. 1389–1393, 2006.	330.4	346.71	331.97
1-butyl-4-methylpyridinium bis(trifluoromethylsulfonyl)imide	283.1	N. Papaiconomou, N. Yakelis, J. Salminen, R. Bergman, and J. M. Prausnitz, “Synthesis and properties of seven ionic liquids containing 1-methyl-3-octylimidazolium or 1-butyl-4-methylpyridinium cations,” J. Chem. Eng. Data, vol. 51, no. 4, pp. 1389–1393, 2006.	286.58	298.99	297.73
1-butyl-4-methylpyridinium bis(trifluoromethylsulfonyl)imide	291.4	U. Domańska, M. Królikowski, and K. Ślesińska, “Phase equilibria study of the binary systems (ionic liquid+ thiophene): Desulphurization process,” J. Chem. Thermodyn., vol. 41, no. 11, pp. 1303–1311, 2009.	286.58	298.99	297.73
1-butyl-4-methylpyridinium bis(trifluoromethylsulfonyl)imide	291.4	U. Domanska, M. Królikowski, D. Ramjugernath, T. M. Letcher, and K. Tumba, “Phase equilibria and modeling of pyridinium-based ionic liquid solutions,” J. Phys. Chem. B, vol. 114, no. 46, pp. 15011–15017, 2010.	286.58	298.99	297.73
1-butyl-4-methylpyridinium trifluoromethanesulfonate	311.1	N. Papaiconomou, N. Yakelis, J. Salminen, R. Bergman, and J. M. Prausnitz, “Synthesis and properties of seven ionic liquids containing 1-methyl-3-octylimidazolium or 1-butyl-4-methylpyridinium cations,” J. Chem. Eng. Data, vol. 51, no. 4, pp. 1389–1393, 2006.	330.7	334.27	319.15
1-butylnitrile-3-methylimidazolium chloride	305	D. Zhao, Z. Fei, R. Scopelliti, and P. J. Dyson, “Synthesis and characterization of ionic liquids incorporating the nitrile functionality,” Inorg. Chem., vol. 43, no. 6, pp. 2197–2205, 2004.	443.45	322.13	337.77
1-butylpyridinium bis[(trifluoromethyl)sulfonyl]imide	292	S. Zeng et al., “Highly selective capture of CO2 by ether-functionalized pyridinium ionic liquids with low viscosity,” Energy Fuels, vol. 29, no. 9, pp. 6039–6048, 2015.	269.99	320.03	291.27
1-butylpyridinium bis[(trifluoromethyl)sulfonyl]imide	299.1	Q.-S. Liu, M. Yang, P.-F. Yan, X.-M. Liu, Z.-C. Tan, and U. Welz-Biermann, “Density and Surface Tension of Ionic Liquids [Cnpy][NTf2] (n = 2, 4, 5),” J. Chem. Eng. Data, vol. 55, no. 11, pp. 4928–4930, Nov. 2010, doi: 10.1021/je100507n.	269.99	320.03	291.27
1-butylpyridinium bis[(trifluoromethyl)sulfonyl]imide	299.1	H. Tokuda, K. Ishii, M. A. B. H. Susan, S. Tsuzuki, K. Hayamizu, and M. Watanabe, “Physicochemical properties and structures of room-temperature ionic liquids. 3. Variation of cationic structures,” J. Phys. Chem. B, vol. 110, no. 6, pp. 2833–2839, 2006.	269.99	320.03	291.27
1-butylpyridinium bis[(trifluoromethyl)sulfonyl]imide	299.1	H. Tokuda, S. Tsuzuki, M. A. B. H. Susan, K. Hayamizu, and M. Watanabe, “How ionic are room-temperature ionic liquids? An indicator of the physicochemical properties,” J. Phys. Chem. B, vol. 110, no. 39, pp. 19593–19600, 2006.	269.99	320.03	291.27
n-butyl pyridinium bis((trifluoromethyl) sulfonyl)imide	299.1	A. Noda, K. Hayamizu, and M. Watanabe, “Pulsed-gradient spin− echo 1H and 19F NMR ionic diffusion coefficient, viscosity, and ionic conductivity of non-chloroaluminate room-temperature ionic liquids,” J. Phys. Chem. B, vol. 105, no. 20, pp. 4603–4610, 2001.	269.99	320.03	291.27
1-butylpyridinium bromide	376.8	M. Królikowska, M. Zawadzki, and T. Kuna, “Physicochemical and thermodynamic properties of the {1-alkyl-1-methylpiperidinium bromide [C1Cn= 2, 4PIP][Br], or 1-butylpyridinium bromide,[C4Py][Br], or tri (ethyl) butylammonium bromide [N2, 2, 2, 4][Br]+ water} binary systems,” Thermochim. Acta, vol. 671, pp. 220–231, 2019.	356.28	384.08	375.54
1-butylpyridinium bromide	378.1	A. V. Kurzin, A. N. Evdokimov, M. A. Feofanova, and N. V. Baranova, “Isothermal Vapor–Liquid Equilibrium Data for the Toluene+ Methanol+ N-Butylpyridinium Bromide System,” J. Chem. Eng. Data, vol. 62, no. 3, pp. 889–892, 2017.	356.28	384.08	375.54
1-butylpyridinium bromide	380	O. Stolarska, A. Soto, H. Rodríguez, and M. Smiglak, “Thermal behaviour of mixtures of 1-alkylpyridinium halides with and without a common ion,” J. Mol. Liq., vol. 268, pp. 781–790, 2018.	356.28	384.08	375.54
n-butyl pyridinium bromide	378	J. M. Crosthwaite, M. J. Muldoon, J. K. Dixon, J. L. Anderson, and J. F. Brennecke, “Phase transition and decomposition temperatures, heat capacities and viscosities of pyridinium ionic liquids,” J. Chem. Thermodyn., vol. 37, no. 6, pp. 559–568, 2005.	356.28	384.08	375.54
1-butylpyridinium chloride	393.3	S. P. Verevkin et al., “Benchmark values: thermochemistry of the ionic liquid [C4Py][Cl],” Aust. J. Chem., vol. 65, no. 11, pp. 1487–1490, 2012.	358.11	387.74	351.06
1-butylpyridinium chloride	405.4	D. O. Abranches, L. P. Silva, M. A. R. Martins, L. Fernandez, S. P. Pinho, and J. A. P. Coutinho, “Can cholinium chloride form eutectic solvents with organic chloride-based salts?,” Fluid Phase Equilibria, vol. 493, pp. 120–126, Aug. 2019, doi: 10.1016/j.fluid.2019.04.019.	358.11	387.74	351.06
1-butylpyridinium chloride	408	O. Stolarska, A. Soto, H. Rodríguez, and M. Smiglak, “Thermal behaviour of mixtures of 1-alkylpyridinium halides with and without a common ion,” J. Mol. Liq., vol. 268, pp. 781–790, 2018.	358.11	387.74	351.06
1-butylpyridinium tetrafluoroborate	279.8	Z. Zhang et al., “Thermodynamic investigation of room temperature ionic liquid: heat capacity and thermodynamic functions of BPBF4,” J. Therm. Anal. Calorim., vol. 89, no. 1, pp. 289–294, 2007.	322.91	347.02	326.08
n-butyl pyridinium tetrafluoroborate	272	A. Noda, K. Hayamizu, and M. Watanabe, “Pulsed-gradient spin− echo 1H and 19F NMR ionic diffusion coefficient, viscosity, and ionic conductivity of non-chloroaluminate room-temperature ionic liquids,” J. Phys. Chem. B, vol. 105, no. 20, pp. 4603–4610, 2001.	322.91	347.02	326.08
n-butyl pyridinium tetrafluoroborate	288.5	A. Noda and M. Watanabe, “Highly conductive polymer electrolytes prepared by in situ polymerization of vinyl monomers in room temperature molten salts,” Electrochimica Acta, vol. 45, no. 8, pp. 1265–1270, Jan. 2000, doi: 10.1016/S0013-4686(99)00330-8.	322.91	347.02	326.08
1-butyronitrile-2,3-dimethylimidazolium hexafluorophosphate	363.7	Q. Zhang et al., “Physicochemical properties of nitrile-functionalized ionic liquids,” J. Phys. Chem. B, vol. 111, no. 11, pp. 2864–2872, 2007.	447.81	359.28	346.61
1-propylnitrile-2,3-dimethylimidazolium hexafluorophosphate	358.3	D. Zhao, Z. Fei, R. Scopelliti, and P. J. Dyson, “Synthesis and characterization of ionic liquids incorporating the nitrile functionality,” Inorg. Chem., vol. 43, no. 6, pp. 2197–2205, 2004.	447.81	332.14	346.61
1-butyronitrile-3-methylimidazolium hexafluorophosphate	345.2	Q. Zhang et al., “Physicochemical properties of nitrile-functionalized ionic liquids,” J. Phys. Chem. B, vol. 111, no. 11, pp. 2864–2872, 2007.	431.21	334.61	340.14
1-propylnitrile-3-methylimidazolium hexafluorophosphate	348.2	D. Zhao, Z. Fei, R. Scopelliti, and P. J. Dyson, “Synthesis and characterization of ionic liquids incorporating the nitrile functionality,” Inorg. Chem., vol. 43, no. 6, pp. 2197–2205, 2004.	431.21	297.72	340.14
1-carboxy-n,n,n-trimethylmethanaminium bis(trifluoromethylsulfonyl)imide	330	C. Jagadeeswara Rao, R. Venkata Krishnan, K. Venkatesan, K. Nagarajan, and T. Srinivasan, “Thermochemical properties of some bis (trifluoromethyl-sulfonyl) imide based room temperature ionic liquids,” J. Therm. Anal. Calorim., vol. 97, no. 3, pp. 937–943, 2009.	354.19	341.6	300.08
1-cosyl-3-methylimidazolium bromide	333.4	A. E. Bradley, C. Hardacre, J. D. Holbrey, S. Johnston, S. E. J. McMath, and M. Nieuwenhuyzen, “Small-angle X-ray scattering studies of liquid crystalline 1-alkyl-3-methylimidazolium salts,” Chem. Mater., vol. 14, no. 2, pp. 629–635, 2002.	308.16	317.39	349.92
1-decyl-2,3-dimethylimidazolium bromide	341.4	J. Zhu, L. Bai, B. Chen, and W. Fei, “Thermodynamical properties of phase change materials based on ionic liquids,” Chem. Eng. J., vol. 147, no. 1, pp. 58–62, 2009.	362.34	362.3	358.58
1-decyl-3-methylimidazolium bis((trifluoromethyl)sulfonyl)imide	271.2	S. V. Dzyuba and R. A. Bartsch, “Influence of structural variations in 1‐alkyl (aralkyl)‐3‐methylimidazolium hexafluorophosphates and bis (trifluoromethylsulfonyl) imides on physical properties of the ionic liquids,” ChemPhysChem, vol. 3, no. 2, pp. 161–166, 2002.	259.46	263.84	267.84
1-decyl-3-methylimidazolium bis(trifluoromethylsulfonyl)amide	276.2	N. Hazrati, M. Abdouss, A. A. Miran Beigi, A. A. Pasban, and M. Rezaei, “Physicochemical properties of long chain alkylated imidazolium based chloride and bis (trifluoromethanesulfonyl) imide ionic liquids,” J. Chem. Eng. Data, vol. 62, no. 10, pp. 3084–3094, 2017.	259.46	263.84	267.84
1-decyl-3-methylimidazolium bis(trifluoromethylsulfonyl)amide	279.1	D. Rauber, F. Heib, M. Schmitt, and R. Hempelmann, “Influence of perfluoroalkyl-chains on the surface properties of 1-methylimidazolium bis (trifluoromethanesulfonyl) imide ionic liquids,” J. Mol. Liq., vol. 216, pp. 246–258, 2016.	259.46	263.84	267.84
1-decyl-3-methylimidazolium bromide	347.6	J. Zhu, L. Bai, B. Chen, and W. Fei, “Thermodynamical properties of phase change materials based on ionic liquids,” Chem. Eng. J., vol. 147, no. 1, pp. 58–62, 2009.	345.75	327.89	352.11
1-decyl-3-methylimidazolium chloride	302.1	N. Hazrati, M. Abdouss, A. A. Miran Beigi, A. A. Pasban, and M. Rezaei, “Physicochemical properties of long chain alkylated imidazolium based chloride and bis (trifluoromethanesulfonyl) imide ionic liquids,” J. Chem. Eng. Data, vol. 62, no. 10, pp. 3084–3094, 2017.	347.58	331.55	327.64
1-decyl-3-methylimidazolium chloride	311.2	U. Domańska and E. Bogel-Łukasik, “Measurements and Correlation of the (Solid+ Liquid) Equilibria of [1-Decyl-3-methylimidazolium Chloride+ Alcohols (C2− C12)],” Ind. Eng. Chem. Res., vol. 42, no. 26, pp. 6986–6992, 2003.	347.58	331.55	327.64
1-decyl-3-methylimidazolium chloride	311.3	U. Domańska, E. Bogel‐Łukasik, and R. Bogel‐Łukasik, “1‐Octanol/Water Partition Coefficients of 1Alkyl‐3‐methylimidazolium Chloride,” Chem. Eur. J., vol. 9, no. 13, pp. 3033–3041, 2003.	347.58	331.55	327.64
1-decyl-3-methylimidazolium hexafluorophosphate	305.1	S. V. Dzyuba and R. A. Bartsch, “Influence of structural variations in 1‐alkyl (aralkyl)‐3‐methylimidazolium hexafluorophosphates and bis (trifluoromethylsulfonyl) imides on physical properties of the ionic liquids,” ChemPhysChem, vol. 3, no. 2, pp. 161–166, 2002.	331.59	308.76	329.79
1-decyl-3-methylimidazolium hexafluorophosphate	305.1	S. V. Dzyuba and R. A. Bartsch, “Influence of structural variations in 1‐alkyl (aralkyl)‐3‐methylimidazolium hexafluorophosphates and bis (trifluoromethylsulfonyl) imides on physical properties of the ionic liquids,” ChemPhysChem, vol. 3, no. 2, pp. 161–166, 2002.	331.59	308.76	329.79
1-decyl-3-methylimidazolium hexafluorophosphate	307.2	B. Wu, R. G. Reddy, and R. D. Rogers, “Novel ionic liquid thermal storage for solar thermal electric power systems,” in International Solar Energy Conference, 2001, vol. 16702, pp. 445–451.	331.59	308.76	329.79
1-decyl-3-methylimidazolium tetrafluoroborate	269	J. D. Holbrey and K. R. Seddon, “The phase behaviour of 1-alkyl-3-methylimidazolium tetrafluoroborates; ionic liquids and ionic liquid crystals,” J. Chem. Soc. Dalton Trans., no. 13, pp. 2133–2140, 1999.	312.38	290.83	302.66
1-decyl-3-methylimidazolium tetrafluoroborate	280	J. Vila et al., “Liquid–solid–liquid phase transition hysteresis loops in the ionic conductivity of ten imidazolium-based ionic liquids,” Fluid Phase Equilibria, vol. 320, pp. 1–10, 2012.	312.38	290.83	302.66
1-decyl-4-(1-fluoroethyl)-1,2,4-triazolium trifluoromethanesulfonate	319.2	Y. R. Mirzaei, B. Twamley, and J. M. Shreeve, “Syntheses of 1-alkyl-1, 2, 4-triazoles and the formation of quaternary 1-alkyl-4-polyfluoroalkyl-1, 2, 4-triazolium salts leading to ionic liquids,” J. Org. Chem., vol. 67, no. 26, pp. 9340–9345, 2002.	287.27	313.16	305.37
1-decyl-4-(1h,1h,2h,2h-perfluorohexyl)- 1,2,4-triazolium bis((trifluoromethyl)sulfonyl)imide	326	Y. R. Mirzaei, B. Twamley, and J. M. Shreeve, “Syntheses of 1-alkyl-1, 2, 4-triazoles and the formation of quaternary 1-alkyl-4-polyfluoroalkyl-1, 2, 4-triazolium salts leading to ionic liquids,” J. Org. Chem., vol. 67, no. 26, pp. 9340–9345, 2002.	257.26	308.74	321.95
1-decyl-4-methyl-1h-1,2,4-triazol-4-ium bis((trifluoromethyl)sulfonyl)amide	276.1	A. T. De La Hoz, U. G. Brauer, and K. M. Miller, “Physicochemical and Thermal Properties for a Series of 1-Alkyl-4-methyl-1, 2, 4-triazolium Bis (trifluoromethylsulfonyl) imide Ionic Liquids,” J. Phys. Chem. B, vol. 118, no. 33, pp. 9944–9951, 2014.	228.26	259.48	292.99
1-decylpyridinium bis(trifluoromethylsulfonyl)imide	274	S. Zeng et al., “Highly selective capture of CO2 by ether-functionalized pyridinium ionic liquids with low viscosity,” Energy Fuels, vol. 29, no. 9, pp. 6039–6048, 2015.	247.43	313.73	289.95
1-docosyl-3-methylimidazolium bis(trifluoromethylsulfonyl)imide	341.1	H. Weiss et al., “Mesoscopic correlation functions in heterogeneous ionic liquids,” J. Phys. Chem. B, vol. 121, no. 3, pp. 620–629, 2017.	214.35	251.24	265.21
1-dodecyl-3-methyl-1h-imidazolium bis(trifluoromethylsulfonyl)amide	292.4	U. Domańska and M. Wlazło, “Thermodynamics and limiting activity coefficients measurements for organic solutes and water in the ionic liquid 1-dodecyl-3-methylimidzolium bis (trifluoromethylsulfonyl) imide,” J. Chem. Thermodyn., vol. 103, pp. 76–85, 2016.	251.94	261.74	267.4
1-dodecyl-3-methyl-1h-imidazolium bis(trifluoromethylsulfonyl)amide	295.6	N. Hazrati, M. Abdouss, A. A. Miran Beigi, A. A. Pasban, and M. Rezaei, “Physicochemical properties of long chain alkylated imidazolium based chloride and bis (trifluoromethanesulfonyl) imide ionic liquids,” J. Chem. Eng. Data, vol. 62, no. 10, pp. 3084–3094, 2017.	251.94	261.74	267.4
1-dodecyl-3-methylimidazolium bis((trifluoromethyl)sulfonyl)imide	289.9	A. E. Bradley, C. Hardacre, J. D. Holbrey, S. Johnston, S. E. J. McMath, and M. Nieuwenhuyzen, “Small-angle X-ray scattering studies of liquid crystalline 1-alkyl-3-methylimidazolium salts,” Chem. Mater., vol. 14, no. 2, pp. 629–635, 2002.	251.94	261.74	267.4
1-dodecyl-3-methylimidazolium chloride	369.4	N. Hazrati, M. Abdouss, A. A. Miran Beigi, A. A. Pasban, and M. Rezaei, “Physicochemical properties of long chain alkylated imidazolium based chloride and bis (trifluoromethanesulfonyl) imide ionic liquids,” J. Chem. Eng. Data, vol. 62, no. 10, pp. 3084–3094, 2017.	340.07	329.45	327.2
1-dodecyl-3-methylimidazolium chloride	369.8	U. Domańska, E. Bogel-Łukasik, and R. Bogel-Łukasik, “Solubility of 1-Dodecyl-3-methylimidazolium Chloride in Alcohols (C2− C12),” J. Phys. Chem. B, vol. 107, no. 8, pp. 1858–1863, 2003.	340.07	329.45	327.2
1-dodecyl-3-methylimidazolium hexafluorophosphate	323.1	G. Law and P. R. Watson, “Surface tension measurements of N-alkylimidazolium ionic liquids,” Langmuir, vol. 17, no. 20, pp. 6138–6141, 2001.	324.07	306.66	329.36
1-dodecyl-3-methylimidazolium hexafluorophosphate	333.1	K. Sakizadeh, L. P. Olson, P. J. Cowdery-Corvan, T. Ishida, and D. R. Whitcomb, “Thermographic materials containing ionic liquids,” US7163786B1, Jan. 16, 2007.	324.07	306.66	329.36
1-dodecyl-3-methylimidazolium hexafluorophosphate	333.3	C. M. Gordon, J. D. Holbrey, A. R. Kennedy, and K. R. Seddon, “Ionic liquid crystals: hexafluorophosphate salts,” J. Mater. Chem., vol. 8, no. 12, pp. 2627–2636, 1998.	324.07	306.66	329.36
1-dodecyl-3-methylimidazolium tetrafluoroborate	299.1	K. Sakizadeh, L. P. Olson, P. J. Cowdery-Corvan, T. Ishida, and D. R. Whitcomb, “Thermographic materials containing ionic liquids,” US7163786B1, Jan. 16, 2007.	304.86	288.73	302.22
1-dodecyl-3-methylimidazolium tetrafluoroborate	299.5	J. D. Holbrey and K. R. Seddon, “The phase behaviour of 1-alkyl-3-methylimidazolium tetrafluoroborates; ionic liquids and ionic liquid crystals,” J. Chem. Soc. Dalton Trans., no. 13, pp. 2133–2140, 1999.	304.86	288.73	302.22
1-dodecyl-3-methylimidazolium tetrafluoroborate	305	J. Vila et al., “Liquid–solid–liquid phase transition hysteresis loops in the ionic conductivity of ten imidazolium-based ionic liquids,” Fluid Phase Equilibria, vol. 320, pp. 1–10, 2012.	304.86	288.73	302.22
1-dodecyl-3-methylimidazolium tetrafluoroborate	307.2	C. Yang, Q. Sun, J. Qiao, and Y. Li, “Ionic liquid doped polymer light-emitting electrochemical cells,” J. Phys. Chem. B, vol. 107, no. 47, pp. 12981–12988, 2003.	304.86	288.73	302.22
1-dodecyl-3-methylimidazolium tetrafluoroborate	312.1	G. Law and P. R. Watson, “Surface tension measurements of N-alkylimidazolium ionic liquids,” Langmuir, vol. 17, no. 20, pp. 6138–6141, 2001.	304.86	288.73	302.22
1-dodecyl-3-methylimidazolium trifluoromethanesulfonate	313	A. E. Bradley, C. Hardacre, J. D. Holbrey, S. Johnston, S. E. J. McMath, and M. Nieuwenhuyzen, “Small-angle X-ray scattering studies of liquid crystalline 1-alkyl-3-methylimidazolium salts,” Chem. Mater., vol. 14, no. 2, pp. 629–635, 2002.	296.06	297.02	288.83
1-dodecyl-4-methyl-1h-1,2,4-triazol-4-ium bis((trifluoromethyl)sulfonyl)amide	292.9	A. T. De La Hoz, U. G. Brauer, and K. M. Miller, “Physicochemical and Thermal Properties for a Series of 1-Alkyl-4-methyl-1, 2, 4-triazolium Bis (trifluoromethylsulfonyl) imide Ionic Liquids,” J. Phys. Chem. B, vol. 118, no. 33, pp. 9944–9951, 2014.	220.74	257.38	292.55
1-dodecyl-4-methylpyridinium hexafluorophosphate	329.3	C. M. Gordon, J. D. Holbrey, A. R. Kennedy, and K. R. Seddon, “Ionic liquid crystals: hexafluorophosphate salts,” J. Mater. Chem., vol. 8, no. 12, pp. 2627–2636, 1998.	328.64	335.52	357.93
1-((dodecyloxy)methyl)pyridinium n-cyclohexylsulfamate	305.7	J. Pernak et al., “Sweet ionic liquids-cyclamates: Synthesis, properties, and application as feeding deterrents,” Sci. China Chem., vol. 55, no. 8, pp. 1532–1541, 2012.	291.44	402.89	285.42
1-dodecylpyridinium n-cyclohexylsulfamate	388.5	J. Pernak et al., “Sweet ionic liquids-cyclamates: Synthesis, properties, and application as feeding deterrents,” Sci. China Chem., vol. 55, no. 8, pp. 1532–1541, 2012.	305.66	305.27	304.63
1-ethyl-1-methylpiperidinium bis(trifluoromethylsulfonyl)imide	355.9	P. Okuniewska, D. Ramjugernath, P. Naidoo, and U. Domańska, “Solubility of ionic liquids in 2-phenylethanol (PEA) and water,” Fluid Phase Equilibria, vol. 376, pp. 55–63, 2014.	293.73	311.1	287.34
1-ethyl-1-methylpiperidinium bis(trifluoromethylsulfonyl)imide	358	U. Domańska, M. Krolikowska, and K. Paduszyński, “Physico-chemical properties and phase behaviour of piperidinium-based ionic liquids,” Fluid Phase Equilibria, vol. 303, no. 1, pp. 1–9, 2011.	293.73	311.1	287.34
methyl n-ethyl-piperidinium-n-acetate bis((trifluoromethyl)sulfonyl)imide	230.9	J. S. Lee et al., “Ionic liquids containing an ester group as potential electrolytes,” Electrochem. Commun., vol. 8, no. 3, pp. 460–464, 2006.	293.73	264.87	287.34
1-ethyl-1-methylpyrrolidinium bis[(trifluoromethyl)sulfonyl]imide	359.1	D. R. Macfarlane, P. Meakin, J. Sun, N. Amini, and M. Forsyth, “Pyrrolidinium imides: a new family of molten salts and conductive plastic crystal phases,” J. Phys. Chem. B, vol. 103, no. 20, pp. 4164–4170, 1999.	323.41	316.44	289.74
1-ethyl-1-methylpyrrolidinium bis[(trifluoromethyl)sulfonyl]imide	361.1	D. R. MacFarlane, P. Meakin, N. Amini, and M. Forsyth, “Structural studies of ambient temperature plastic crystal ion conductors,” J. Phys. Condens. Matter, vol. 13, no. 36, pp. 8257–8267, Aug. 2001, doi: 10.1088/0953-8984/13/36/303.	323.41	316.44	289.74
1-ethyl-1-methylpyrrolidinium bis[(trifluoromethyl)sulfonyl]imide	362	E. Gómez, N. Calvar, Á. Domínguez, and E. A. Macedo, “Thermal behavior and heat capacities of pyrrolidinium-based ionic liquids by DSC,” Fluid Phase Equilibria, vol. 470, pp. 51–59, 2018.	323.41	316.44	289.74
1-ethyl-1-methylpyrrolidinium bis[(trifluoromethyl)sulfonyl]imide	363.1	W. A. Henderson and S. Passerini, “Phase behavior of ionic liquid− LiX mixtures: pyrrolidinium cations and TFSI-anions,” Chem. Mater., vol. 16, no. 15, pp. 2881–2885, 2004.	323.41	316.44	289.74
1-ethyl-1-methylpyrrolidinium bis[(trifluoromethyl)sulfonyl]imide	363.1	A. J. Hill, J. Huang, J. Efthimiadis, P. Meakin, M. Forsyth, and D. R. MacFarlane, “Microstructural and molecular level characterisation of plastic crystal phases of pyrrolidinium trifluoromethanesulfonyl salts,” Solid State Ion., vol. 154–155, pp. 119–124, Dec. 2002, doi: 10.1016/S0167-2738(02)00472-1.	323.41	316.44	289.74
1-ethyl-1-methylpyrrolidinium bis[(trifluoromethyl)sulfonyl]imide	364	O. Stolarska, H. Rodriguez, and M. Smiglak, “Eutectic mixtures of pyrrolidinium-based ionic liquids,” Fluid Phase Equilibria, vol. 408, pp. 1–9, 2016.	323.41	316.44	289.74
n-methyl-n-ethyl-pyrrolidinium bis((trifluoromethyl)sulfonyl)imide	359.2	D. R. McFarlane, J. Sun, J. Golding, P. Meakin, and M. Forsyth, “High conductivity molten salts based on the imide ion,” Electrochimica Acta, vol. 45, no. 8–9, pp. 1271–1278, 2000.	323.41	316.44	289.74
1-ethyl-1-methylpyrrolidinium ethyl sulfate	306	B. González, E. Gómez, Á. Domínguez, M. Vilas, and E. Tojo, “Physicochemical characterization of new sulfate ionic liquids,” J. Chem. Eng. Data, vol. 56, no. 1, pp. 14–20, 2011.	290.7	300.8	319.34
1-ethyl-1-methylpyrrolidinium ethyl sulfate	310.1	M. Królikowska, P. Lipiński, and D. Maik, “Density, viscosity and phase equilibria study of {ethylsulfate-based ionic liquid+ water} binary systems as a function of temperature and composition,” Thermochim. Acta, vol. 582, pp. 1–9, 2014.	290.7	300.8	319.34
1-ethyl-1-methylpyrrolidinium tetrafluoroborate	339	O. Stolarska, H. Rodriguez, and M. Smiglak, “Eutectic mixtures of pyrrolidinium-based ionic liquids,” Fluid Phase Equilibria, vol. 408, pp. 1–9, 2016.	376.33	343.43	324.55
1-ethyl-2,3-dimethylimidazolium benzoate	288.9	S. Murugesan, J. M. Wiencek, R. X. Ren, and R. J. Linhardt, “Benzoate-based room temperature ionic liquids—thermal properties and glycosaminoglycan dissolution,” Carbohydr. Polym., vol. 63, no. 2, pp. 268–271, 2006.	340.36	265.49	306.7
1-ethyl-2-methylimidazolium bromide	417.4	H. Ohno and M. Yoshizawa, “Ion conductive characteristics of ionic liquids prepared by neutralization of alkylimidazoles,” Solid State Ion., vol. 154, pp. 303–309, 2002.	375.82	373.97	353.87
1-ethyl-3-methylimidazolium bromide	338	A. R. Katritzky et al., “Correlation of the melting points of potential ionic liquids (imidazolium bromides and benzimidazolium bromides) using the CODESSA program,” J. Chem. Inf. Comput. Sci., vol. 42, no. 2, pp. 225–231, 2002.	375.82	337.62	353.87
1-ethyl-3-methylimidazolium bromide	345	J. Vila et al., “Liquid–solid–liquid phase transition hysteresis loops in the ionic conductivity of ten imidazolium-based ionic liquids,” Fluid Phase Equilibria, vol. 320, pp. 1–10, 2012.	375.82	337.62	353.87
1-ethyl-3-methylimidazolium bromide	345.1	T. Brünig, K. Krekić, C. Bruhn, and R. Pietschnig, “Calorimetric studies and structural aspects of ionic liquids in designing sorption materials for thermal energy storage,” Chem. Weinh. Bergstr. Ger., vol. 22, no. 45, p. 16200, 2016.	375.82	337.62	353.87
1-ethyl-3-methylimidazolium bromide	350.2	E. Vataščin and V. Dohnal, “Phase equilibria of (water+[EMIM] bromide) and (water+[EMIM] tosylate),” Fluid Phase Equilibria, vol. 483, pp. 84–91, 2019.	375.82	337.62	353.87
1-ethyl-3-methylimidazolium bromide	352	H. A. Every, A. G. Bishop, D. R. MacFarlane, G. Orädd, and M. Forsyth, “Room temperature fast-ion conduction in imidazolium halide salts,” J. Mater. Chem., vol. 11, no. 12, pp. 3031–3036, 2001.	375.82	337.62	353.87
1-ethyl-3-methylimidazolium bromide	352.1	H. L. Ngo, K. LeCompte, L. Hargens, and A. B. McEwen, “Thermal properties of imidazolium ionic liquids,” Thermochim. Acta, vol. 357–358, pp. 97–102, Aug. 2000, doi: 10.1016/S0040-6031(00)00373-7.	375.82	337.62	353.87
1-ethyl-2-methylimidazolium nitrate	348.3	H. Ohno and M. Yoshizawa, “Ion conductive characteristics of ionic liquids prepared by neutralization of alkylimidazoles,” Solid State Ion., vol. 154, pp. 303–309, 2002.	336.16	325.66	312.44
1-ethyl-3-methylimidazolium nitrate	311.1	B. Wu, R. G. Reddy, and R. D. Rogers, “Novel ionic liquid thermal storage for solar thermal electric power systems,” in International Solar Energy Conference, 2001, vol. 16702, pp. 445–451.	336.16	289.31	312.44
1-ethyl-3-methylimidazolium nitrate	311.1	K. Sakizadeh, L. P. Olson, P. J. Cowdery-Corvan, T. Ishida, and D. R. Whitcomb, “Thermographic materials containing ionic liquids,” US7163786B1, Jan. 16, 2007.	336.16	289.31	312.44
1-ethyl-3-methylimidazolium nitrate	311.8	V. N. Emel’yanenko, S. P. Verevkin, A. Heintz, and C. Schick, “Ionic liquids. Combination of combustion calorimetry with high-level quantum chemical calculations for deriving vaporization enthalpies,” J. Phys. Chem. B, vol. 112, no. 27, pp. 8095–8098, 2008.	336.16	289.31	312.44
1-ethyl-3-methylimidazolium nitrate	316.4	V. Štejfa, J. Rohlíček, and C. Červinka, “Phase behaviour and heat capacities of selected 1-ethyl-3-methylimidazolium-based ionic liquids,” J. Chem. Thermodyn., vol. 142, p. 106020, 2020.	336.16	289.31	312.44
1-ethyl-2-methylimidazolium trifluoromethanesulfonate	306	H. Ohno and M. Yoshizawa, “Ion conductive characteristics of ionic liquids prepared by neutralization of alkylimidazoles,” Solid State Ion., vol. 154, pp. 303–309, 2002.	333.65	345.2	291.02
1-ethyl-3-methylimidazolium trifluoromethanesulfonate	259.1	M. Villanueva, J. J. Parajó, P. B. Sánchez, J. García, and J. Salgado, “Liquid range temperature of ionic liquids as potential working fluids for absorption heat pumps,” J. Chem. Thermodyn., vol. 91, pp. 127–135, 2015.	333.65	308.85	291.02
1-ethyl-3-methylimidazolium trifluoromethanesulfonate	262.2	P. Wachter, H.-G. Schweiger, F. Wudy, and H. J. Gores, “Efficient determination of crystallisation and melting points at low cooling and heating rates with novel computer controlled equipment,” J. Chem. Thermodyn., vol. 40, no. 10, pp. 1542–1547, 2008.	333.65	308.85	291.02
1-ethyl-3-methylimidazolium trifluoromethanesulfonate	262.6	V. Štejfa, J. Rohlíček, and C. Červinka, “Phase behaviour and heat capacities of selected 1-ethyl-3-methylimidazolium-based ionic liquids,” J. Chem. Thermodyn., vol. 142, p. 106020, 2020.	333.65	308.85	291.02
1-ethyl-3-methylimidazolium trifluoromethanesulfonate	263.1	R. Aranowski, I. Cichowska-Kopczyńska, B. Dębski, and P. Jasiński, “Conductivity and viscosity changes of imidazolium ionic liquids induced by H2O and CO2,” J. Mol. Liq., vol. 221, pp. 541–546, 2016.	333.65	308.85	291.02
1-ethyl-3-(1,1,2,2-tetrafluoroethyl)imidazolium bis((trifluoromethyl)sulfonyl)imide	288	Y. L. Yagupolskii, T. M. Sokolenko, K. I. Petko, and L. M. Yagupolskii, “Novel ionic liquids—Imidazolium salts with a difluoromethylene fragment directly bonded to the nitrogen atom,” J. Fluor. Chem., vol. 126, no. 4, pp. 667–670, 2005.	277.43	306.19	283.24
1-ethyl-3-(1,1,2,2-tetrafluoroethyl)imidazolium iodine	363	Y. L. Yagupolskii, T. M. Sokolenko, K. I. Petko, and L. M. Yagupolskii, “Novel ionic liquids—Imidazolium salts with a difluoromethylene fragment directly bonded to the nitrogen atom,” J. Fluor. Chem., vol. 126, no. 4, pp. 667–670, 2005.	336.02	356.07	348.64
1-ethyl-3-(1,1,2,2-tetrafluoroethyl)imidazolium tetrafluoroborate	298	Y. L. Yagupolskii, T. M. Sokolenko, K. I. Petko, and L. M. Yagupolskii, “Novel ionic liquids—Imidazolium salts with a difluoromethylene fragment directly bonded to the nitrogen atom,” J. Fluor. Chem., vol. 126, no. 4, pp. 667–670, 2005.	330.35	333.19	318.05
1-ethyl-3-methyl-1h-imidazolium 1,1,2,2-tetrafluoroethane-1-sulfonate	317.6	E. Vataščin and V. Dohnal, “Aqueous solutions of [EMIM] 1, 1, 2, 2-tetrafluoroethanesulfonate and [EMIM] trifluoromethanesulfonate: A thermodynamic study,” J. Chem. Thermodyn., vol. 119, pp. 114–126, 2018.	385.3	291.12	309.63
1-ethyl-3-methyl-1h-imidazolium tricyanomethanide	263.9	M. Krolikowska, “(Solid+ liquid) and (liquid+ liquid) phase equilibria of (IL+ water) binary systems. The influence of the ionic liquid structure on mutual solubility,” Fluid Phase Equilibria, vol. 361, pp. 273–281, 2014.	277.58	256.44	252.98
1-ethyl-3-methyl-1h-imidazolium tricyanomethanide	274.9	V. Štejfa, J. Rohlíček, and C. Červinka, “Phase behaviour and heat capacities of selected 1-ethyl-3-methylimidazolium-based ionic liquids,” J. Chem. Thermodyn., vol. 142, p. 106020, 2020.	277.58	256.44	252.98
1-ethyl-3-methylimidazolium tricyanomethanide	263	S. Zhang, X. Lu, Q. Zhou, X. Li, X. Zhang, and S. Li, Ionic liquids: physicochemical properties. Elsevier, 2009.	277.58	256.44	252.98
1-ethyl-3-methylimidazolium 1,1,2,2,2-pentafluoro-n-[(pentafluoroethyl)sulfonyl]ethanesulfonamide	271.9	G. B. Appetecchi, M. Montanino, M. Carewska, M. Moreno, F. Alessandrini, and S. Passerini, “Chemical–physical properties of bis (perfluoroalkylsulfonyl) imide-based ionic liquids,” Electrochimica Acta, vol. 56, no. 3, pp. 1300–1307, 2011.	289.33	262.02	278.14
1-ethyl-3-methylimidazolium 1,1,2,2,2-pentafluoro-n-[(pentafluoroethyl)sulfonyl]ethanesulfonamide	272.1	H. L. Ngo, K. LeCompte, L. Hargens, and A. B. McEwen, “Thermal properties of imidazolium ionic liquids,” Thermochim. Acta, vol. 357–358, pp. 97–102, Aug. 2000, doi: 10.1016/S0040-6031(00)00373-7.	289.33	262.02	278.14
1-ethyl-3-methylimidazolium 1,1,2,2,2-pentafluoro-n-[(pentafluoroethyl)sulfonyl]ethanesulfonamide	289.1	M. Villanueva, J. J. Parajó, P. B. Sánchez, J. García, and J. Salgado, “Liquid range temperature of ionic liquids as potential working fluids for absorption heat pumps,” J. Chem. Thermodyn., vol. 91, pp. 127–135, 2015.	289.33	262.02	278.14
1-ethyl-3-methylimidazolium bis((perfluoroethane)sulfonyl)imide	261.2	Y. Yoshida, K. Muroi, A. Otsuka, G. Saito, M. Takahashi, and T. Yoko, “1-Ethyl-3-methylimidazolium based ionic liquids containing cyano groups: synthesis, characterization, and crystal structure,” Inorg. Chem., vol. 43, no. 4, pp. 1458–1462, 2004.	289.33	262.02	278.14
1-ethyl-3-methylimidazolium bis((perfluoroethane)sulfonyl)imide	272.1	A. B. McEwen, H. L. Ngo, K. LeCompte, and J. L. Goldman, “Electrochemical properties of imidazolium salt electrolytes for electrochemical capacitor applications,” J. Electrochem. Soc., vol. 146, no. 5, p. 1687, 1999.	289.33	262.02	278.14
1-ethyl-2-methylimidazolium bis(perfluoroethylsulfonyl)imide	254.2	H. Ohno and M. Yoshizawa, “Ion conductive characteristics of ionic liquids prepared by neutralization of alkylimidazoles,” Solid State Ion., vol. 154, pp. 303–309, 2002.	289.33	298.36	278.14
1-ethyl-3-methylimidazolium 2,2,2-trifluoro-n-(trifluoromethylsulfonyl)acetamide	275.6	H. Matsumoto, H. Kageyama, and Y. Miyazaki, “Physical and electrochemical properties of room temperature molten salt based on aliphatic onium cations and asymmetric amide anion,” ECS Proc. Vol., vol. 2002, no. 1, p. 1057, 2002.	248.14	262.96	266.79
1-ethyl-3-methylimidazolium 2,2,3,3,4,4,5,5-octafluoropentyl sulfate	257.1	S. Zhang, X. Lu, Q. Zhou, X. Li, X. Zhang, and S. Li, Ionic liquids: physicochemical properties. Elsevier, 2009.	320.73	235.75	314.74
1-ethyl-3-methylimidazolium 4-methylbenzenesulfonate	322.3	U. Domańska and L. Mazurowska, “Solubility of 1, 3-dialkylimidazolium chloride or hexafluorophosphate or methylsulfonate in organic solvents: effect of the anions on solubility,” Fluid Phase Equilibria, vol. 221, no. 1–2, pp. 73–82, 2004.	324.16	309.84	337.42
1-ethyl-3-methylimidazolium 4-methylbenzenesulfonate	322.9	U. Domańska, Z. Żołek-Tryznowska, and M. Królikowski, “Thermodynamic phase behavior of ionic liquids,” J. Chem. Eng. Data, vol. 52, no. 5, pp. 1872–1880, 2007.	324.16	309.84	337.42
1-ethyl-3-methylimidazolium 4-methylbenzenesulfonate	322.9	U. Domańska and P. Morawski, “Influence of high pressure on solubility of ionic liquids: experimental data and correlation,” Green Chem., vol. 9, no. 4, pp. 361–368, 2007.	324.16	309.84	337.42
1-ethyl-3-methylimidazolium 4-methylbenzenesulfonate	326.6	U. Domańska and L. Mazurowska, “Solubility of 1, 3-dialkylimidazolium chloride or hexafluorophosphate or methylsulfonate in organic solvents: effect of the anions on solubility,” Fluid Phase Equilibria, vol. 221, no. 1–2, pp. 73–82, 2004.	324.16	309.84	337.42
1-ethyl-3-methylimidazolium 4-methylbenzenesulfonate	327.4	E. Vataščin and V. Dohnal, “Phase equilibria of (water+[EMIM] bromide) and (water+[EMIM] tosylate),” Fluid Phase Equilibria, vol. 483, pp. 84–91, 2019.	324.16	309.84	337.42
1-ethyl-3-methylimidazolium 4-methylbenzenesulfonate	328	J. Vila et al., “Liquid–solid–liquid phase transition hysteresis loops in the ionic conductivity of ten imidazolium-based ionic liquids,” Fluid Phase Equilibria, vol. 320, pp. 1–10, 2012.	324.16	309.84	337.42
1-ethyl-3-methylimidazolium 4-methylbenzenesulfonate	328.2	V. Štejfa, J. Rohlíček, and C. Červinka, “Phase behaviour and heat capacities of selected 1-ethyl-3-methylimidazolium-based ionic liquids,” J. Chem. Thermodyn., vol. 142, p. 106020, 2020.	324.16	309.84	337.42
1-ethyl-3-methylimidazolium acetate	228.2	B. Wu, R. G. Reddy, and R. D. Rogers, “Novel ionic liquid thermal storage for solar thermal electric power systems,” in International Solar Energy Conference, 2001, vol. 16702, pp. 445–451.	255.46	255.6	283.84
1-ethyl-3-methylimidazolium acetate	253.1	A. Berthod, M. J. Ruiz-Angel, and S. Carda-Broch, “Ionic liquids in separation techniques,” J. Chromatogr. A, vol. 1184, no. 1–2, pp. 6–18, 2008.	255.46	255.6	283.84
1-ethyl-3-methylimidazolium acetate	259.2	R. Sheldon, “Catalytic reactions in ionic liquids,” Chem. Commun., no. 23, pp. 2399–2407, 2001.	255.46	255.6	283.84
1-ethyl-3-methylimidazolium bis((trifluoromethyl)sulfonyl)imide	252.1	S. V. Dzyuba and R. A. Bartsch, “Influence of structural variations in 1‐alkyl (aralkyl)‐3‐methylimidazolium hexafluorophosphates and bis (trifluoromethylsulfonyl) imides on physical properties of the ionic liquids,” ChemPhysChem, vol. 3, no. 2, pp. 161–166, 2002.	289.53	273.57	269.6
1-ethyl-3-methylimidazolium bis((trifluoromethyl)sulfonyl)imide	252.2	S. V. Dzyuba and R. A. Bartsch, “Influence of structural variations in 1‐alkyl (aralkyl)‐3‐methylimidazolium hexafluorophosphates and bis (trifluoromethylsulfonyl) imides on physical properties of the ionic liquids,” ChemPhysChem, vol. 3, no. 2, pp. 161–166, 2002.	289.53	273.57	269.6
1-ethyl-3-methylimidazolium bis((trifluoromethyl)sulfonyl)imide	255	E. Gómez, N. Calvar, Á. Domínguez, and E. A. Macedo, “Thermal analysis and heat capacities of 1-Alkyl-3-methylimidazolium ionic liquids with NTf2–, TFO–, and DCA–anions,” Ind. Eng. Chem. Res., vol. 52, no. 5, pp. 2103–2110, 2013.	289.53	273.57	269.6
1-ethyl-3-methylimidazolium bis((trifluoromethyl)sulfonyl)imide	255.2	H. Tokuda, S. Tsuzuki, M. A. B. H. Susan, K. Hayamizu, and M. Watanabe, “How ionic are room-temperature ionic liquids? An indicator of the physicochemical properties,” J. Phys. Chem. B, vol. 110, no. 39, pp. 19593–19600, 2006.	289.53	273.57	269.6
1-ethyl-3-methylimidazolium bis((trifluoromethyl)sulfonyl)imide	256	P. Wachter, C. Schreiner, H.-G. Schweiger, and H. J. Gores, “Determination of phase transition points of ionic liquids by combination of thermal analysis and conductivity measurements at very low heating and cooling rates,” J. Chem. Thermodyn., vol. 42, no. 7, pp. 900–903, 2010.	289.53	273.57	269.6
1-ethyl-3-methylimidazolium bis((trifluoromethyl)sulfonyl)imide	256.1	R. Bogel-Łukasik, D. Matkowska, M. E. Zakrzewska, E. Bogel-Łukasik, and T. Hofman, “The phase envelopes of alternative solvents (ionic liquid, CO2) and building blocks of biomass origin (lactic acid, propionic acid),” Fluid Phase Equilibria, vol. 295, no. 2, pp. 177–185, 2010.	289.53	273.57	269.6
1-ethyl-3-methylimidazolium bis((trifluoromethyl)sulfonyl)imide	256.1	C. P. Fredlake, J. M. Crosthwaite, D. G. Hert, S. N. Aki, and J. F. Brennecke, “Thermophysical properties of imidazolium-based ionic liquids,” J. Chem. Eng. Data, vol. 49, no. 4, pp. 954–964, 2004.	289.53	273.57	269.6
1-ethyl-3-methylimidazolium bis((trifluoromethyl)sulfonyl)imide	256.2	C. P. Fredlake, J. M. Crosthwaite, D. G. Hert, S. N. Aki, and J. F. Brennecke, “Thermophysical properties of imidazolium-based ionic liquids,” J. Chem. Eng. Data, vol. 49, no. 4, pp. 954–964, 2004.	289.53	273.57	269.6
1-ethyl-3-methylimidazolium bis((trifluoromethyl)sulfonyl)imide	256.2	A. Berthod, M. J. Ruiz-Angel, and S. Carda-Broch, “Ionic liquids in separation techniques,” J. Chromatogr. A, vol. 1184, no. 1–2, pp. 6–18, 2008.	289.53	273.57	269.6
1-ethyl-3-methylimidazolium bis((trifluoromethyl)sulfonyl)imide	256.7	P. Wachter, C. Schreiner, H.-G. Schweiger, and H. J. Gores, “Determination of phase transition points of ionic liquids by combination of thermal analysis and conductivity measurements at very low heating and cooling rates,” J. Chem. Thermodyn., vol. 42, no. 7, pp. 900–903, 2010.	289.53	273.57	269.6
1-ethyl-3-methylimidazolium bis((trifluoromethyl)sulfonyl)imide	256.9	M. Ishikawa, T. Sugimoto, M. Kikuta, E. Ishiko, and M. Kono, “Pure ionic liquid electrolytes compatible with a graphitized carbon negative electrode in rechargeable lithium-ion batteries,” J. Power Sources, vol. 162, no. 1, pp. 658–662, 2006.	289.53	273.57	269.6
1-ethyl-3-methylimidazolium bis((trifluoromethyl)sulfonyl)imide	256.9	C. Lourenço, C. I. Melo, R. Bogel-Łukasik, and E. Bogel-Łukasik, “Solubility advantage of pyrazine-2-carboxamide: application of alternative solvents on the way to the future pharmaceutical development,” J. Chem. Eng. Data, vol. 57, no. 5, pp. 1525–1533, 2012.	289.53	273.57	269.6
1-ethyl-3-methylimidazolium bis((trifluoromethyl)sulfonyl)imide	257	A. Noda, K. Hayamizu, and M. Watanabe, “Pulsed-gradient spin− echo 1H and 19F NMR ionic diffusion coefficient, viscosity, and ionic conductivity of non-chloroaluminate room-temperature ionic liquids,” J. Phys. Chem. B, vol. 105, no. 20, pp. 4603–4610, 2001.	289.53	273.57	269.6
1-ethyl-3-methylimidazolium bis((trifluoromethyl)sulfonyl)imide	257.1	D. R. MacFarlane, P. Meakin, N. Amini, and M. Forsyth, “Structural studies of ambient temperature plastic crystal ion conductors,” J. Phys. Condens. Matter, vol. 13, no. 36, pp. 8257–8267, Aug. 2001, doi: 10.1088/0953-8984/13/36/303.	289.53	273.57	269.6
1-ethyl-3-methylimidazolium bis((trifluoromethyl)sulfonyl)imide	257.1	A. Noda, K. Hayamizu, and M. Watanabe, “Pulsed-gradient spin− echo 1H and 19F NMR ionic diffusion coefficient, viscosity, and ionic conductivity of non-chloroaluminate room-temperature ionic liquids,” J. Phys. Chem. B, vol. 105, no. 20, pp. 4603–4610, 2001.	289.53	273.57	269.6
1-ethyl-3-methylimidazolium bis((trifluoromethyl)sulfonyl)imide	258.1	J. Fuller, R. T. Carlin, and R. A. Osteryoung, “The room temperature ionic liquid 1‐ethyl‐3‐methylimidazolium tetrafluoroborate: electrochemical couples and physical properties,” J. Electrochem. Soc., vol. 144, no. 11, p. 3881, 1997.	289.53	273.57	269.6
1-ethyl-3-methylimidazolium bis((trifluoromethyl)sulfonyl)imide	258.1	R. Aranowski, I. Cichowska-Kopczyńska, B. Dębski, and P. Jasiński, “Conductivity and viscosity changes of imidazolium ionic liquids induced by H2O and CO2,” J. Mol. Liq., vol. 221, pp. 541–546, 2016.	289.53	273.57	269.6
1-ethyl-3-methylimidazolium bis((trifluoromethyl)sulfonyl)imide	258.1	H. L. Ngo, K. LeCompte, L. Hargens, and A. B. McEwen, “Thermal properties of imidazolium ionic liquids,” Thermochim. Acta, vol. 357–358, pp. 97–102, Aug. 2000, doi: 10.1016/S0040-6031(00)00373-7.	289.53	273.57	269.6
1-ethyl-3-methylimidazolium bis((trifluoromethyl)sulfonyl)imide	261	H. Matsumoto, H. Kageyama, and Y. Miyazaki, “Physical and electrochemical properties of room temperature molten salt based on aliphatic onium cations and asymmetric amide anion,” ECS Proc. Vol., vol. 2002, no. 1, p. 1057, 2002.	289.53	273.57	269.6
1-ethyl-3-methylimidazolium bis((trifluoromethyl)sulfonyl)imide	263.4	G. B. Appetecchi, M. Montanino, M. Carewska, M. Moreno, F. Alessandrini, and S. Passerini, “Chemical–physical properties of bis (perfluoroalkylsulfonyl) imide-based ionic liquids,” Electrochimica Acta, vol. 56, no. 3, pp. 1300–1307, 2011.	289.53	273.57	269.6
1-ethyl-3-methylimidazolium bis((trifluoromethyl)sulfonyl)imide	266.4	A. Hofmann, M. Migeot, and T. Hanemann, “Investigation of binary mixtures containing 1-ethyl-3-methylimidazolium bis (trifluoromethanesulfonyl) azanide and ethylene carbonate,” J. Chem. Eng. Data, vol. 61, no. 1, pp. 114–123, 2016.	289.53	273.57	269.6
1-ethyl-3-methylimidazolium bis((trifluoromethyl)sulfonyl)imide	269.3	B. Wu, R. G. Reddy, and R. D. Rogers, “Novel ionic liquid thermal storage for solar thermal electric power systems,” in International Solar Energy Conference, 2001, vol. 16702, pp. 445–451.	289.53	273.57	269.6
1-ethyl-3-methylimidazolium bis((trifluoromethyl)sulfonyl)imide	270.1	H. Matsumoto, H. Kageyama, and Y. Miyazaki, “Physical and electrochemical properties of room temperature molten salt based on aliphatic onium cations and asymmetric amide anion,” ECS Proc. Vol., vol. 2002, no. 1, p. 1057, 2002.	289.53	273.57	269.6
1-ethyl-3-methylimidazolium bis((trifluoromethyl)sulfonyl)imide	270.1	P. Bonhote, A.-P. Dias, N. Papageorgiou, K. Kalyanasundaram, and M. Grätzel, “Hydrophobic, highly conductive ambient-temperature molten salts,” Inorg. Chem., vol. 35, no. 5, pp. 1168–1178, 1996.	289.53	273.57	269.6
1-ethyl-3-methylimidazolium bis((trifluoromethyl)sulfonyl)imide	270.7	P. Wachter, C. Schreiner, H.-G. Schweiger, and H. J. Gores, “Determination of phase transition points of ionic liquids by combination of thermal analysis and conductivity measurements at very low heating and cooling rates,” J. Chem. Thermodyn., vol. 42, no. 7, pp. 900–903, 2010.	289.53	273.57	269.6
1-ethyl-3-methylimidazolium bis((trifluoromethyl)sulfonyl)imide	271.4	Y. Shimizu, Y. Ohte, Y. Yamamura, and K. Saito, “Is the liquid or the solid phase responsible for the low melting points of ionic liquids? Alkyl-chain-length dependence of thermodynamic properties of [Cnmim][Tf2N],” Chem. Phys. Lett., vol. 470, no. 4–6, pp. 295–299, 2009.	289.53	273.57	269.6
1-ethyl-3-methylimidazolium bis((trifluoromethyl)sulfonyl)imide	274.1	G. Annat, M. Forsyth, and D. R. MacFarlane, “Ionic Liquid Mixtures Variations in Physical Properties and Their Origins in Molecular Structure,” J. Phys. Chem. B, vol. 116, no. 28, pp. 8251–8258, 2012.	289.53	273.57	269.6
1-ethyl-3-methylimidazolium bis(fluorosulfonyl) imide	260.1	M. Ishikawa, T. Sugimoto, M. Kikuta, E. Ishiko, and M. Kono, “Pure ionic liquid electrolytes compatible with a graphitized carbon negative electrode in rechargeable lithium-ion batteries,” J. Power Sources, vol. 162, no. 1, pp. 658–662, 2006.	392.31	298.31	280.23
1-ethyl-3-methylimidazolium bis(nonafluorobutane-1-sulfonyl)imide	298.1	S. K. Quek, I. M. Lyapkalo, and H. V. Huynh, “Synthesis and properties of N, N′-dialkylimidazolium bis (nonafluorobutane-1-sulfonyl) imides: a new subfamily of ionic liquids,” Tetrahedron, vol. 62, no. 13, pp. 3137–3145, 2006.	288.94	298.44	295.24
1-ethyl-3-methylimidazolium chloride	350.4	L. Fernandez et al., “Indirect assessment of the fusion properties of choline chloride from solid-liquid equilibria data,” Fluid Phase Equilibria, vol. 448, pp. 9–14, 2017.	377.66	341.29	329.39
1-ethyl-3-methylimidazolium chloride	353.1	S. Dorn, A. Pfeifer, K. Schlufter, and T. Heinze, “Synthesis of water-soluble cellulose esters applying carboxylic acid imidazolides,” Polym. Bull., vol. 64, no. 9, pp. 845–854, 2010.	377.66	341.29	329.39
1-ethyl-3-methylimidazolium chloride	353.1	K. Sakizadeh, L. P. Olson, P. J. Cowdery-Corvan, T. Ishida, and D. R. Whitcomb, “Thermographic materials containing ionic liquids,” US7163786B1, Jan. 16, 2007.	377.66	341.29	329.39
1-ethyl-3-methylimidazolium chloride	353.3	S. Studzińska, M. Sprynskyy, and B. Buszewski, “Study of sorption kinetics of some ionic liquids on different soil types,” Chemosphere, vol. 71, no. 11, pp. 2121–2128, 2008.	377.66	341.29	329.39
1-ethyl-3-methylimidazolium chloride	354	C. Ferrara, V. Dall’Asta, V. Berbenni, E. Quartarone, and P. Mustarelli, “Physicochemical characterization of AlCl3–1-Ethyl-3-methylimidazolium chloride ionic liquid electrolytes for aluminum rechargeable batteries,” J. Phys. Chem. C, vol. 121, no. 48, pp. 26607–26614, 2017.	377.66	341.29	329.39
1-ethyl-3-methylimidazolium chloride	357	A. A. Fannin Jr et al., “Properties of 1, 3-dialkylimidazolium chloride-aluminum chloride ionic liquids. 2. Phase transitions, densities, electrical conductivities, and viscosities,” J. Phys. Chem., vol. 88, no. 12, pp. 2614–2621, 1984.	377.66	341.29	329.39
1-ethyl-3-methylimidazolium chloride	357	M. C. Castro, A. Arce, A. Soto, and H. Rodríguez, “Liquid-liquid equilibria of mutually immiscible ionic liquids with a common anion of basic character,” J. Chem. Thermodyn., vol. 102, pp. 12–21, 2016.	377.66	341.29	329.39
1-ethyl-3-methylimidazolium chloride	358.1	J. S. Wilkes, J. A. Levisky, R. A. Wilson, and C. L. Hussey, “Dialkylimidazolium chloroaluminate melts: a new class of room-temperature ionic liquids for electrochemistry, spectroscopy and synthesis,” Inorg. Chem., vol. 21, no. 3, pp. 1263–1264, 1982.	377.66	341.29	329.39
1-ethyl-3-methylimidazolium chloride	360	J. Vila et al., “Liquid–solid–liquid phase transition hysteresis loops in the ionic conductivity of ten imidazolium-based ionic liquids,” Fluid Phase Equilibria, vol. 320, pp. 1–10, 2012.	377.66	341.29	329.39
1-ethyl-3-methylimidazolium chloride	360	R. Sheldon, “Catalytic reactions in ionic liquids,” Chem. Commun., no. 23, pp. 2399–2407, 2001.	377.66	341.29	329.39
1-ethyl-3-methylimidazolium chloride	361.8	M. Kick, P. Keil, and A. König, “Solid–liquid phase diagram of the two Ionic Liquids EMIMCl and BMIMCl,” Fluid Phase Equilibria, vol. 338, pp. 172–178, 2013.	377.66	341.29	329.39
1-ethyl-3-methylimidazolium chloride	362.3	H. L. Ngo, K. LeCompte, L. Hargens, and A. B. McEwen, “Thermal properties of imidazolium ionic liquids,” Thermochim. Acta, vol. 357–358, pp. 97–102, Aug. 2000, doi: 10.1016/S0040-6031(00)00373-7.	377.66	341.29	329.39
1-ethyl-2-methylimidazolium chloride	451.2	H. Ohno and M. Yoshizawa, “Ion conductive characteristics of ionic liquids prepared by neutralization of alkylimidazoles,” Solid State Ion., vol. 154, pp. 303–309, 2002.	377.66	377.63	329.39
1-ethyl-3-methylimidazolium dicyanamide	268.3	P. Wachter, C. Schreiner, H.-G. Schweiger, and H. J. Gores, “Determination of phase transition points of ionic liquids by combination of thermal analysis and conductivity measurements at very low heating and cooling rates,” J. Chem. Thermodyn., vol. 42, no. 7, pp. 900–903, 2010.	275.58	237.96	266.37
1-ethyl-3-methylimidazolium dicyanoamide	252.1	Z.-B. Zhou, H. Matsumoto, and K. Tatsumi, “Low‐melting, low‐viscous, hydrophobic ionic liquids: 1‐alkyl (alkyl ether)‐3‐methylimidazolium perfluoroalkyltrifluoroborate,” Chem. Eur. J., vol. 10, no. 24, pp. 6581–6591, 2004.	275.58	237.96	266.37
1-ethyl-3-methylimidazolium dimethylphosphate	312.9	V. Štejfa, J. Rohlíček, and C. Červinka, “Phase behaviour and heat capacities of selected 1-ethyl-3-methylimidazolium-based ionic liquids,” J. Chem. Thermodyn., vol. 142, p. 106020, 2020.	208.95	239.62	340.01
1-ethyl-3-methylimidazolium ethyl sulfate	236.3	U. Domańska and M. Laskowska, “Phase Equilibria and Volumetric Properties of (1-Ethyl-3-Methylimidazolium Ethylsulfate + Alcohol or Water) Binary Systems,” J. Solut. Chem., vol. 37, no. 9, p. 1271, Jul. 2008, doi: 10.1007/s10953-008-9306-y.	256.82	257.93	299.2
1-ethyl-3-methylimidazolium hexafluoroarsenate	326	K. Matsumoto et al., “Syntheses, structures and properties of 1-ethyl-3-methylimidazolium salts of fluorocomplex anions,” Dalton Trans., no. 1, pp. 144–149, 2004.	312.68	318.5	281.05
1-ethyl-3-methylimidazolium hexafluoroarsenate	326	A. B. McEwen, H. L. Ngo, K. LeCompte, and J. L. Goldman, “Electrochemical properties of imidazolium salt electrolytes for electrochemical capacitor applications,” J. Electrochem. Soc., vol. 146, no. 5, p. 1687, 1999.	312.68	318.5	281.05
1-ethyl-3-methylimidazolium hexafluoroarsenate	326.1	H. L. Ngo, K. LeCompte, L. Hargens, and A. B. McEwen, “Thermal properties of imidazolium ionic liquids,” Thermochim. Acta, vol. 357–358, pp. 97–102, Aug. 2000, doi: 10.1016/S0040-6031(00)00373-7.	312.68	318.5	281.05
1-ethyl-3-methylimidazolium hexafluorophosphate	331.1	S. V. Dzyuba and R. A. Bartsch, “Influence of structural variations in 1‐alkyl (aralkyl)‐3‐methylimidazolium hexafluorophosphates and bis (trifluoromethylsulfonyl) imides on physical properties of the ionic liquids,” ChemPhysChem, vol. 3, no. 2, pp. 161–166, 2002.	361.66	318.5	331.55
1-ethyl-3-methylimidazolium hexafluorophosphate	331.1	B. Wu, R. G. Reddy, and R. D. Rogers, “Novel ionic liquid thermal storage for solar thermal electric power systems,” in International Solar Energy Conference, 2001, vol. 16702, pp. 445–451.	361.66	318.5	331.55
1-ethyl-3-methylimidazolium hexafluorophosphate	331.1	S. V. Dzyuba and R. A. Bartsch, “Influence of structural variations in 1‐alkyl (aralkyl)‐3‐methylimidazolium hexafluorophosphates and bis (trifluoromethylsulfonyl) imides on physical properties of the ionic liquids,” ChemPhysChem, vol. 3, no. 2, pp. 161–166, 2002.	361.66	318.5	331.55
1-ethyl-3-methylimidazolium hexafluorophosphate	332.8	U. Domańska and A. Marciniak, “Solubility of 1-alkyl-3-methylimidazolium hexafluorophosphate in hydrocarbons,” J. Chem. Eng. Data, vol. 48, no. 3, pp. 451–456, 2003.	361.66	318.5	331.55
1-ethyl-3-methylimidazolium hexafluorophosphate	332.8	U. Domańska and A. Marciniak, “Solubility of 1-alkyl-3-methylimidazolium hexafluorophosphate in hydrocarbons,” J. Chem. Eng. Data, vol. 48, no. 3, pp. 451–456, 2003.	361.66	318.5	331.55
1-ethyl-3-methylimidazolium hexafluorophosphate	333	J. Vila et al., “Liquid–solid–liquid phase transition hysteresis loops in the ionic conductivity of ten imidazolium-based ionic liquids,” Fluid Phase Equilibria, vol. 320, pp. 1–10, 2012.	361.66	318.5	331.55
1-ethyl-3-methylimidazolium hexafluorophosphate	333	D. S. H. Wong, J. P. Chen, J. M. Chang, and C. H. Chou, “Phase equilibria of water and ionic liquids [emim][PF6] and [bmim][PF6],” Fluid Phase Equilibria, vol. 194, pp. 1089–1095, 2002.	361.66	318.5	331.55
1-ethyl-3-methylimidazolium hexafluorophosphate	334.1	H. Sifaoui, A. Ait-Kaci, A. Modarressi, and M. Rogalski, “Solid–liquid equilibria of three binary systems:{1-Ethyl-3-methylimidazolium hexafluorophosphate+ 2-phenylimidazole, or 4, 5-diphenylimidazole or 2, 4, 5-triphenylimidazole},” Thermochim. Acta, vol. 456, no. 2, pp. 114–119, 2007.	361.66	318.5	331.55
1-ethyl-3-methylimidazolium hexafluorophosphate	335.1	H. L. Ngo, K. LeCompte, L. Hargens, and A. B. McEwen, “Thermal properties of imidazolium ionic liquids,” Thermochim. Acta, vol. 357–358, pp. 97–102, Aug. 2000, doi: 10.1016/S0040-6031(00)00373-7.	361.66	318.5	331.55
1-ethyl-3-methylimidazolium hexafluorophosphate	335.3	A. B. McEwen, H. L. Ngo, K. LeCompte, and J. L. Goldman, “Electrochemical properties of imidazolium salt electrolytes for electrochemical capacitor applications,” J. Electrochem. Soc., vol. 146, no. 5, p. 1687, 1999.	361.66	318.5	331.55
1-ethyl-3-methylimidazolium iodide	350	J. Vila et al., “Liquid–solid–liquid phase transition hysteresis loops in the ionic conductivity of ten imidazolium-based ionic liquids,” Fluid Phase Equilibria, vol. 320, pp. 1–10, 2012.	348.12	323.45	335
1-ethyl-3-methylimidazolium iodide	351	H. A. Every, A. G. Bishop, D. R. MacFarlane, G. Orädd, and M. Forsyth, “Room temperature fast-ion conduction in imidazolium halide salts,” J. Mater. Chem., vol. 11, no. 12, pp. 3031–3036, 2001.	348.12	323.45	335
1-ethyl-3-methylimidazolium iodine	352	H. L. Ngo, K. LeCompte, L. Hargens, and A. B. McEwen, “Thermal properties of imidazolium ionic liquids,” Thermochim. Acta, vol. 357–358, pp. 97–102, Aug. 2000, doi: 10.1016/S0040-6031(00)00373-7.	348.12	323.45	335
1-ethyl-3-methylimidazolium methylsulfate	278.1	A. Berthod, M. J. Ruiz-Angel, and S. Carda-Broch, “Ionic liquids in separation techniques,” J. Chromatogr. A, vol. 1184, no. 1–2, pp. 6–18, 2008.	314.48	275.06	305.3
1-ethyl-3-methylimidazolium nitrite	328	J. S. Wilkes and M. J. Zaworotko, “Air and water stable 1-ethyl-3-methylimidazolium based ionic liquids,” J. Chem. Soc. Chem. Commun., no. 13, pp. 965–967, 1992.	151.47	289.31	304.7
1-ethyl-3-methylimidazolium n-pentyltrifluoroborate	289.1	S. Zhang, X. Lu, Q. Zhou, X. Li, X. Zhang, and S. Li, Ionic liquids: physicochemical properties. Elsevier, 2009.	290.67	288.56	284.99
1-ethyl-3-methylimidazolium octyl sulfate	283	O. Cabeza et al., “Physical properties of aqueous mixtures of the ionic 1-ethl-3-methyl imidazolium octyl sulfate: A new ionic rigid gel,” J. Chem. Thermodyn., vol. 75, pp. 52–57, 2014.	344.33	263.48	286.33
1-ethyl-3-methylimidazolium pentafluoroethyltrifluoroborate	272.1	Z.-B. Zhou, M. Takeda, and M. Ue, “New hydrophobic ionic liquids based on perfluoroalkyltrifluoroborate anions,” J. Fluor. Chem., vol. 125, no. 3, pp. 471–476, 2004.	290.96	263.98	272.17
1-ethyl-3-methylimidazolium pentafluoroethyltrifluoroborate	274.1	Z.-B. Zhou, H. Matsumoto, and K. Tatsumi, “Low‐melting, low‐viscous, hydrophobic ionic liquids: 1‐alkyl (alkyl ether)‐3‐methylimidazolium perfluoroalkyltrifluoroborate,” Chem. Eur. J., vol. 10, no. 24, pp. 6581–6591, 2004.	290.96	263.98	272.17
1-ethyl-3-methylimidazolium perfluorobutylsulfonate	301.1	B. Wu, R. G. Reddy, and R. D. Rogers, “Novel ionic liquid thermal storage for solar thermal electric power systems,” in International Solar Energy Conference, 2001, vol. 16702, pp. 445–451.	333.35	321.29	303.84
1-ethyl-3-methylimidazolium nonafluorobutylsulfonate	301.2	P. Bonhote, A.-P. Dias, N. Papageorgiou, K. Kalyanasundaram, and M. Grätzel, “Hydrophobic, highly conductive ambient-temperature molten salts,” Inorg. Chem., vol. 35, no. 5, pp. 1168–1178, 1996.	333.35	321.29	303.84
1-ethyl-3-methylimidazolium sulfate	343.1	B. Wu, R. G. Reddy, and R. D. Rogers, “Novel ionic liquid thermal storage for solar thermal electric power systems,” in International Solar Energy Conference, 2001, vol. 16702, pp. 445–451.	378.79	320.46	303.75
1-ethyl-3-methylimidazolium tetrafluoroborate	277.6	M. L. Mutch and J. S. Wilkes, “Thermal analysis of 1-ethyl-3-methylimidazolium tetrafluoroborate molten salt,” ECS Proc. Vol., vol. 1998, no. 1, p. 254, 1998.	342.45	300.57	304.41
1-ethyl-3-methylimidazolium tetrafluoroborate	279.1	A. Berthod, M. J. Ruiz-Angel, and S. Carda-Broch, “Ionic liquids in separation techniques,” J. Chromatogr. A, vol. 1184, no. 1–2, pp. 6–18, 2008.	342.45	300.57	304.41
1-ethyl-3-methylimidazolium tetrafluoroborate	284.1	H. L. Ngo, K. LeCompte, L. Hargens, and A. B. McEwen, “Thermal properties of imidazolium ionic liquids,” Thermochim. Acta, vol. 357–358, pp. 97–102, Aug. 2000, doi: 10.1016/S0040-6031(00)00373-7.	342.45	300.57	304.41
1-ethyl-3-methylimidazolium tetrafluoroborate	285.4	J. Fuller, R. T. Carlin, and R. A. Osteryoung, “The room temperature ionic liquid 1‐ethyl‐3‐methylimidazolium tetrafluoroborate: electrochemical couples and physical properties,” J. Electrochem. Soc., vol. 144, no. 11, p. 3881, 1997.	342.45	300.57	304.41
1-ethyl-3-methylimidazolium tetrafluoroborate	286.2	T. Nishida, Y. Tashiro, and M. Yamamoto, “Physical and electrochemical properties of 1-alkyl-3-methylimidazolium tetrafluoroborate for electrolyte,” J. Fluor. Chem., vol. 120, no. 2, pp. 135–141, 2003.	342.45	300.57	304.41
1-ethyl-3-methylimidazolium tetrafluoroborate	286.6	P. Wachter, C. Schreiner, H.-G. Schweiger, and H. J. Gores, “Determination of phase transition points of ionic liquids by combination of thermal analysis and conductivity measurements at very low heating and cooling rates,” J. Chem. Thermodyn., vol. 42, no. 7, pp. 900–903, 2010.	342.45	300.57	304.41
1-ethyl-3-methylimidazolium tetrafluoroborate	287.1	M. J. Earle, P. B. McCormac, and K. R. Seddon, “Regioselective alkylation in ionic liquids,” Chem. Commun., no. 20, pp. 2245–2246, 1998.	342.45	300.57	304.41
1-ethyl-3-methylimidazolium tetrafluoroborate	287.1	P. Wachter, C. Schreiner, H.-G. Schweiger, and H. J. Gores, “Determination of phase transition points of ionic liquids by combination of thermal analysis and conductivity measurements at very low heating and cooling rates,” J. Chem. Thermodyn., vol. 42, no. 7, pp. 900–903, 2010.	342.45	300.57	304.41
1-ethyl-3-methylimidazolium tetrafluoroborate	287.6	M. E. V. Valkenburg, R. L. Vaughn, M. Williams, and J. S. Wilkes, “Thermochemistry of ionic liquid heat-transfer fluids,” Thermochim. Acta, vol. 425, no. 1, pp. 181–188, Jan. 2005, doi: 10.1016/j.tca.2004.11.013.	342.45	300.57	304.41
1-ethyl-3-methylimidazolium tetrafluoroborate	287.6	M. E. V. Valkenburg, R. L. Vaughn, M. Williams, and J. S. Wilkes, “Thermochemistry of ionic liquid heat-transfer fluids,” Thermochim. Acta, vol. 425, no. 1, pp. 181–188, Jan. 2005, doi: 10.1016/j.tca.2004.11.013.	342.45	300.57	304.41
1-ethyl-3-methylimidazolium tetrafluoroborate	287.9	A. Noda, K. Hayamizu, and M. Watanabe, “Pulsed-gradient spin− echo 1H and 19F NMR ionic diffusion coefficient, viscosity, and ionic conductivity of non-chloroaluminate room-temperature ionic liquids,” J. Phys. Chem. B, vol. 105, no. 20, pp. 4603–4610, 2001.	342.45	300.57	304.41
1-ethyl-3-methylimidazolium tetrafluoroborate	288	J. Vila et al., “Liquid–solid–liquid phase transition hysteresis loops in the ionic conductivity of ten imidazolium-based ionic liquids,” Fluid Phase Equilibria, vol. 320, pp. 1–10, 2012.	342.45	300.57	304.41
1-ethyl-3-methylimidazolium tetrafluoroborate	288.1	T. Morita, A. Nitta, K. Nishikawa, P. Westh, and Y. Koga, “Characterization of BF4− in terms of its effect on water by the 1-propanol probing methodology,” J. Mol. Liq., vol. 198, pp. 211–214, 2014.	342.45	300.57	304.41
1-ethyl-3-methylimidazolium tetrafluoroborate	288.2	Z.-B. Zhou, H. Matsumoto, and K. Tatsumi, “Low‐melting, low‐viscous, hydrophobic ionic liquids: 1‐alkyl (alkyl ether)‐3‐methylimidazolium perfluoroalkyltrifluoroborate,” Chem. Eur. J., vol. 10, no. 24, pp. 6581–6591, 2004.	342.45	300.57	304.41
1-ethyl-3-methylimidazolium thiocyanate	266	V. Štejfa, J. Rohlíček, and C. Červinka, “Phase behaviour and heat capacities of selected 1-ethyl-3-methylimidazolium-based ionic liquids,” J. Chem. Thermodyn., vol. 142, p. 106020, 2020.	301.03	284.62	287.15
1-ethyl-3-methylimidazolium thiocyanate	267.2	A. Berthod, M. J. Ruiz-Angel, and S. Carda-Broch, “Ionic liquids in separation techniques,” J. Chromatogr. A, vol. 1184, no. 1–2, pp. 6–18, 2008.	301.03	284.62	287.15
1-ethyl-3-methylimidazolium trifluoroacetate	259	P. Bonhote, A.-P. Dias, N. Papageorgiou, K. Kalyanasundaram, and M. Grätzel, “Hydrophobic, highly conductive ambient-temperature molten salts,” Inorg. Chem., vol. 35, no. 5, pp. 1168–1178, 1996.	267.93	262.63	272.23
1-ethyl-3-methylimidazolium trifluoroacetate	259.3	A. Berthod, M. J. Ruiz-Angel, and S. Carda-Broch, “Ionic liquids in separation techniques,” J. Chromatogr. A, vol. 1184, no. 1–2, pp. 6–18, 2008.	267.93	262.63	272.23
1-ethyl-3-methylimidazolium trifluoromethyl trifluoroborate	253.1	Z.-B. Zhou, H. Matsumoto, and K. Tatsumi, “Low‐melting, low‐viscous, hydrophobic ionic liquids: 1‐alkyl (alkyl ether)‐3‐methylimidazolium perfluoroalkyltrifluoroborate,” Chem. Eur. J., vol. 10, no. 24, pp. 6581–6591, 2004.	291.06	262.67	267.89
1-ethyl-3-methylimidazolium tris(trifluoromethylsulfonyl)methide	312.2	H. L. Ngo, K. LeCompte, L. Hargens, and A. B. McEwen, “Thermal properties of imidazolium ionic liquids,” Thermochim. Acta, vol. 357–358, pp. 97–102, Aug. 2000, doi: 10.1016/S0040-6031(00)00373-7.	298.51	265.7	257.82
1-ethylimidazolium bromide	333.2	H. Ohno and M. Yoshizawa, “Ion conductive characteristics of ionic liquids prepared by neutralization of alkylimidazoles,” Solid State Ion., vol. 154, pp. 303–309, 2002.	359.22	339.55	347.4
1-ethylimidazolium chloride	331.3	H. Ohno and M. Yoshizawa, “Ion conductive characteristics of ionic liquids prepared by neutralization of alkylimidazoles,” Solid State Ion., vol. 154, pp. 303–309, 2002.	361.06	343.22	322.93
1-ethylimidazolium nitrate	304	H. Ohno and M. Yoshizawa, “Ion conductive characteristics of ionic liquids prepared by neutralization of alkylimidazoles,” Solid State Ion., vol. 154, pp. 303–309, 2002.	319.56	291.24	305.98
1-ethylimidazolium perchlorate	294.2	H. Ohno and M. Yoshizawa, “Ion conductive characteristics of ionic liquids prepared by neutralization of alkylimidazoles,” Solid State Ion., vol. 154, pp. 303–309, 2002.	334.24	299.45	333.62
1-ethylimidazolium trifluoromethanesulfonate	281.2	H. Ohno and M. Yoshizawa, “Ion conductive characteristics of ionic liquids prepared by neutralization of alkylimidazoles,” Solid State Ion., vol. 154, pp. 303–309, 2002.	317.05	310.78	284.56
1-ethylnitrile-3-methylimidazolium chloride	323.1	D. Zhao, Z. Fei, R. Scopelliti, and P. J. Dyson, “Synthesis and characterization of ionic liquids incorporating the nitrile functionality,” Inorg. Chem., vol. 43, no. 6, pp. 2197–2205, 2004.	450.97	312.39	338.21
1-ethylnitrile-3-methylimidazolium hexafluorophosphate	308.1	D. Zhao, Z. Fei, R. Scopelliti, and P. J. Dyson, “Synthesis and characterization of ionic liquids incorporating the nitrile functionality,” Inorg. Chem., vol. 43, no. 6, pp. 2197–2205, 2004.	434.97	289.6	340.36
1-ethylnitrile-3-methylimidazolium tetrafluoroborate	293.1	D. Zhao, Z. Fei, R. Scopelliti, and P. J. Dyson, “Synthesis and characterization of ionic liquids incorporating the nitrile functionality,” Inorg. Chem., vol. 43, no. 6, pp. 2197–2205, 2004.	415.76	271.67	313.23
1-ethylpyridinium 4-methylbenzenesulfonate	374.1	J. J. Parajo, M. Villanueva, J. Troncoso, and J. Salgado, “Thermophysical properties of choline and pyridinium based ionic liquids as advanced materials for energy applications,” J. Chem. Thermodyn., vol. 141, p. 105947, 2020.	312.13	359.73	359.52
1-ethylpyridinium bis[(trifluoromethyl)sulfonyl]imide	303.6	Q.-S. Liu, M. Yang, P.-F. Yan, X.-M. Liu, Z.-C. Tan, and U. Welz-Biermann, “Density and Surface Tension of Ionic Liquids [Cnpy][NTf2] (n = 2, 4, 5),” J. Chem. Eng. Data, vol. 55, no. 11, pp. 4928–4930, Nov. 2010, doi: 10.1021/je100507n.	277.51	323.46	291.7
1-ethylpyridinium bis[(trifluoromethyl)sulfonyl]imide	305.1	M. Villanueva, J. J. Parajó, P. B. Sánchez, J. García, and J. Salgado, “Liquid range temperature of ionic liquids as potential working fluids for absorption heat pumps,” J. Chem. Thermodyn., vol. 91, pp. 127–135, 2015.	277.51	323.46	291.7
1-ethylpyridinium bromide	391.3	B. Tong, Q.-S. Liu, Z.-C. Tan, and U. Welz-Biermann, “Thermochemistry of alkyl pyridinium bromide ionic liquids: calorimetric measurements and calculations,” J. Phys. Chem. A, vol. 114, no. 11, pp. 3782–3787, 2010.	363.79	387.51	375.97
1-ethylpyridinium bromide	395	O. Stolarska, A. Soto, H. Rodríguez, and M. Smiglak, “Thermal behaviour of mixtures of 1-alkylpyridinium halides with and without a common ion,” J. Mol. Liq., vol. 268, pp. 781–790, 2018.	363.79	387.51	375.97
1-ethylpyridinium dicyanamide	240	L. Zheng, Y. Pan, H.-X. Ji, X.-X. Ma, N.-N. Xing, and W. Guan, “Evaluation of the Walden Product of Ionic Liquids Using Experiments and a New Theory: An Ion Exchange Transition Model,” Acta Phys.-Chim. Sin., vol. 32, no. 11, pp. 2663–2670, 2016.	263.55	287.85	288.48
1-ethylpyridinium dicyanamide	240	X.-X. Ma et al., “Ionic parachor and its application to pyridinium-based ionic liquids of {[Cnpy][DCA](n= 2, 3, 4, 5, 6)},” J. Chem. Thermodyn., vol. 89, pp. 51–59, 2015.	263.55	287.85	288.48
1-ethylpyridinium hexafluorophosphate	376.4	X.-Z. Yang, J. Wang, G.-S. Li, and Z.-Z. Zhang, “Solubilities of 1-ethylpyridinium hexafluorophosphate in ethanol+ water from (278.15 to 345.15) K,” J. Chem. Eng. Data, vol. 54, no. 1, pp. 75–77, 2009.	349.63	368.39	353.66
1-ethylpyridinium methanesulfonate	335.1	M. Villanueva, J. J. Parajó, P. B. Sánchez, J. García, and J. Salgado, “Liquid range temperature of ionic liquids as potential working fluids for absorption heat pumps,” J. Chem. Thermodyn., vol. 91, pp. 127–135, 2015.	309.16	333.2	324.74
1-heptanaminium, n-heptyl-n,n-dihexyl- iodide	373.2	T. G. Coker, J. Ambrose, and G. J. Janz, “Fusion properties of some ionic quaternary ammonium compounds,” J. Am. Chem. Soc., vol. 92, no. 18, pp. 5293–5297, 1970.	321.73	333.02	357.46
1-heptanaminium, n-heptyl-n,n-dihexyl- perchlorate	378.2	T. G. Coker, J. Ambrose, and G. J. Janz, “Fusion properties of some ionic quaternary ammonium compounds,” J. Am. Chem. Soc., vol. 92, no. 18, pp. 5293–5297, 1970.	324.43	307.09	362.54
1-heptanaminium, n,n,n-trihexyl- iodide	371.2	T. G. Coker, J. Ambrose, and G. J. Janz, “Fusion properties of some ionic quaternary ammonium compounds,” J. Am. Chem. Soc., vol. 92, no. 18, pp. 5293–5297, 1970.	325.48	334.07	357.68
1-heptanaminium, n,n,n-trihexyl- perchlorate	376.2	T. G. Coker, J. Ambrose, and G. J. Janz, “Fusion properties of some ionic quaternary ammonium compounds,” J. Am. Chem. Soc., vol. 92, no. 18, pp. 5293–5297, 1970.	328.19	308.14	362.76
1-heptanaminmium, n,n,n-triheptyl-, iodide	396.2	T. G. Coker, J. Ambrose, and G. J. Janz, “Fusion properties of some ionic quaternary ammonium compounds,” J. Am. Chem. Soc., vol. 92, no. 18, pp. 5293–5297, 1970.	314.21	330.92	357.02
1-heptyl-3-methylimidazolium bis((trifluoromethyl)sulfonyl)imide	280.2	S. Zhang, X. Lu, Q. Zhou, X. Li, X. Zhang, and S. Li, Ionic liquids: physicochemical properties. Elsevier, 2009.	270.74	266.99	268.5
1-heptyl-3-methylimidazolium bis(trifluoromethylsulfonyl)amide	272.2	L. Xue et al., “Effect of alkyl chain branching on physicochemical properties of imidazolium-based ionic liquids,” J. Chem. Eng. Data, vol. 61, no. 3, pp. 1078–1091, 2016.	270.74	266.99	268.5
1-heptyl-3-methylimidazolium bis(trifluoromethylsulfonyl)amide	280.1	S. V. Dzyuba and R. A. Bartsch, “Influence of structural variations in 1‐alkyl (aralkyl)‐3‐methylimidazolium hexafluorophosphates and bis (trifluoromethylsulfonyl) imides on physical properties of the ionic liquids,” ChemPhysChem, vol. 3, no. 2, pp. 161–166, 2002.	270.74	266.99	268.5
1-heptyl-4-(1-fluoroethyl)-1,2,4-triazolium tetrafluoroborate	325.3	Y. R. Mirzaei, B. Twamley, and J. M. Shreeve, “Syntheses of 1-alkyl-1, 2, 4-triazoles and the formation of quaternary 1-alkyl-4-polyfluoroalkyl-1, 2, 4-triazolium salts leading to ionic liquids,” J. Org. Chem., vol. 67, no. 26, pp. 9340–9345, 2002.	307.35	308.02	319.43
1-heptyl-4-(1h,1h,2h,2h-perfluorohexyl)- 1,2,4-triazolium bis((trifluoromethyl)sulfonyl)imide	328.3	Y. R. Mirzaei, B. Twamley, and J. M. Shreeve, “Syntheses of 1-alkyl-1, 2, 4-triazoles and the formation of quaternary 1-alkyl-4-polyfluoroalkyl-1, 2, 4-triazolium salts leading to ionic liquids,” J. Org. Chem., vol. 67, no. 26, pp. 9340–9345, 2002.	268.53	311.89	322.61
1-heptyl-4-(1h,1h,2h,2h-perfluorooctyl)-1,2,4- triazolium bis((trifluoromethyl)sulfonyl)imide	295.1	Y. R. Mirzaei, B. Twamley, and J. M. Shreeve, “Syntheses of 1-alkyl-1, 2, 4-triazoles and the formation of quaternary 1-alkyl-4-polyfluoroalkyl-1, 2, 4-triazolium salts leading to ionic liquids,” J. Org. Chem., vol. 67, no. 26, pp. 9340–9345, 2002.	273.03	311.89	342.71
1-heptyl-4-(3,3,3-trifluoro-2-propanol)triazolium bromide	484.2	Y. R. Mirzaei, H. Xue, and J. M. Shreeve, “Low melting N-4-functionalized-1-alkyl or polyfluoroalkyl-1, 2, 4-triazolium salts,” Inorg. Chem., vol. 43, no. 1, pp. 361–367, 2004.	349.97	461.91	413.52
1-((heptyloxy)methyl)pyridinium n-cyclohexylsulfamate	259.1	J. Pernak et al., “Sweet ionic liquids-cyclamates: Synthesis, properties, and application as feeding deterrents,” Sci. China Chem., vol. 55, no. 8, pp. 1532–1541, 2012.	310.23	359.55	286.52
1-heptylpyridinium bis(trifluoromethylsulfonyl)amide	272	S. Zeng et al., “Highly selective capture of CO2 by ether-functionalized pyridinium ionic liquids with low viscosity,” Energy Fuels, vol. 29, no. 9, pp. 6039–6048, 2015.	258.71	316.88	290.61
1-hexadecyl-2,3-dimethylimidazolium bromide	371.7	J. Zhu, L. Bai, B. Chen, and W. Fei, “Thermodynamical properties of phase change materials based on ionic liquids,” Chem. Eng. J., vol. 147, no. 1, pp. 58–62, 2009.	339.79	356.01	357.26
1-hexadecyl-3-methylimidazolium bromide	313.4	A. E. Bradley, C. Hardacre, J. D. Holbrey, S. Johnston, S. E. J. McMath, and M. Nieuwenhuyzen, “Small-angle X-ray scattering studies of liquid crystalline 1-alkyl-3-methylimidazolium salts,” Chem. Mater., vol. 14, no. 2, pp. 629–635, 2002.	323.19	321.59	350.8
1-hexadecyl-3-methylimidazolium bromide	337.1	J. Zhu, L. Bai, B. Chen, and W. Fei, “Thermodynamical properties of phase change materials based on ionic liquids,” Chem. Eng. J., vol. 147, no. 1, pp. 58–62, 2009.	323.19	321.59	350.8
1-hexadecyl-3-methylimidazolium chloride	315.2	A. E. Bradley, C. Hardacre, J. D. Holbrey, S. Johnston, S. E. J. McMath, and M. Nieuwenhuyzen, “Small-angle X-ray scattering studies of liquid crystalline 1-alkyl-3-methylimidazolium salts,” Chem. Mater., vol. 14, no. 2, pp. 629–635, 2002.	325.03	325.26	326.33
1-hexadecyl-3-methylimidazolium hexafluorophosphate	348.1	C. M. Gordon, J. D. Holbrey, A. R. Kennedy, and K. R. Seddon, “Ionic liquid crystals: hexafluorophosphate salts,” J. Mater. Chem., vol. 8, no. 12, pp. 2627–2636, 1998.	309.03	302.47	328.48
1-hexadecyl-3-methylimidazolium hexafluorophosphate	348.1	J. De Roche et al., “Application of complementary experimental techniques to characterization of the phase behavior of [C16mim][PF6] and [C14mim][PF6],” Chem. Mater., vol. 15, no. 16, pp. 3089–3097, 2003.	309.03	302.47	328.48
1-hexadecyl-3-methylimidazolium tetrafluoroborate	319	C. Yang, Q. Sun, J. Qiao, and Y. Li, “Ionic liquid doped polymer light-emitting electrochemical cells,” J. Phys. Chem. B, vol. 107, no. 47, pp. 12981–12988, 2003.	289.83	284.54	301.34
1-hexadecyl-3-methylimidazolium tetrafluoroborate	322.2	J. D. Holbrey and K. R. Seddon, “The phase behaviour of 1-alkyl-3-methylimidazolium tetrafluoroborates; ionic liquids and ionic liquid crystals,” J. Chem. Soc. Dalton Trans., no. 13, pp. 2133–2140, 1999.	289.83	284.54	301.34
1-hexadecyl-3-methylimidazolium tetrafluoroborate	330	J. Vila et al., “Liquid–solid–liquid phase transition hysteresis loops in the ionic conductivity of ten imidazolium-based ionic liquids,” Fluid Phase Equilibria, vol. 320, pp. 1–10, 2012.	289.83	284.54	301.34
1-hexadecyl-3-methylimidazolium trifluoromethanesulfonate	331.2	A. E. Bradley, C. Hardacre, J. D. Holbrey, S. Johnston, S. E. J. McMath, and M. Nieuwenhuyzen, “Small-angle X-ray scattering studies of liquid crystalline 1-alkyl-3-methylimidazolium salts,” Chem. Mater., vol. 14, no. 2, pp. 629–635, 2002.	281.02	292.82	287.95
1-hexadecyl-4-methylpyridinium hexafluorophosphate	348	C. M. Gordon, J. D. Holbrey, A. R. Kennedy, and K. R. Seddon, “Ionic liquid crystals: hexafluorophosphate salts,” J. Mater. Chem., vol. 8, no. 12, pp. 2627–2636, 1998.	313.6	331.32	357.05
1-hexadecylpyridinium n-cyclohexylsulfamate	377.7	J. Pernak et al., “Sweet ionic liquids-cyclamates: Synthesis, properties, and application as feeding deterrents,” Sci. China Chem., vol. 55, no. 8, pp. 1532–1541, 2012.	290.63	301.07	303.75
1-hexyl-2,3-dimethylimidazolium bis((trifluoromethyl)sulfonyl)imide	267.9	J. M. Crosthwaite, M. J. Muldoon, J. K. Dixon, J. L. Anderson, and J. F. Brennecke, “Phase transition and decomposition temperatures, heat capacities and viscosities of pyridinium ionic liquids,” J. Chem. Thermodyn., vol. 37, no. 6, pp. 559–568, 2005.	268.26	302.45	269.18
1-hexyl-3-[2-(diethoxyphosphinyl) ethyl]-1h-imidazolium hexafluorophosphate	210.8	Z. Mu, F. Zhou, S. Zhang, Y. Liang, and W. Liu, “Preparation and Characterization of New Phosphonyl‐Substituted Imidazolium Ionic Liquids,” Helv. Chim. Acta, vol. 87, no. 10, pp. 2549–2555, 2004.	350.48	211.84	285.84
1-hexyl-3-[2-(diethoxyphosphinyl) ethyl]-1h-imidazolium tetrafluoroborate	190.5	Z. Mu, F. Zhou, S. Zhang, Y. Liang, and W. Liu, “Preparation and Characterization of New Phosphonyl‐Substituted Imidazolium Ionic Liquids,” Helv. Chim. Acta, vol. 87, no. 10, pp. 2549–2555, 2004.	331.28	193.91	258.7
1-hexyl-3-[3-(diethoxyphosphinyl) propyl]-1h-imidazolium hexafluorophosphate	207	Z. Mu, F. Zhou, S. Zhang, Y. Liang, and W. Liu, “Preparation and Characterization of New Phosphonyl‐Substituted Imidazolium Ionic Liquids,” Helv. Chim. Acta, vol. 87, no. 10, pp. 2549–2555, 2004.	346.73	213.46	285.62
1-hexyl-3-[3-(diethoxyphosphinyl) propyl]-1h-imidazolium tetrafluoroborate	197.7	Z. Mu, F. Zhou, S. Zhang, Y. Liang, and W. Liu, “Preparation and Characterization of New Phosphonyl‐Substituted Imidazolium Ionic Liquids,” Helv. Chim. Acta, vol. 87, no. 10, pp. 2549–2555, 2004.	327.52	195.53	258.49
1-hexyl-3-methylimidazolium bis((trifluoromethyl)sulfonyl)imide	265.9	J. M. Crosthwaite, M. J. Muldoon, J. K. Dixon, J. L. Anderson, and J. F. Brennecke, “Phase transition and decomposition temperatures, heat capacities and viscosities of pyridinium ionic liquids,” J. Chem. Thermodyn., vol. 37, no. 6, pp. 559–568, 2005.	274.5	268.04	268.72
1-hexyl-3-methylimidazolium bis[(trifluoromethyl)sulfonyl]imide	261.9	L. Xue et al., “Effect of alkyl chain branching on physicochemical properties of imidazolium-based ionic liquids,” J. Chem. Eng. Data, vol. 61, no. 3, pp. 1078–1091, 2016.	274.5	268.04	268.72
1-hexyl-3-methylimidazolium bis[(trifluoromethyl)sulfonyl]imide	262.6	A. S. Rodrigues, H. F. Almeida, M. G. Freire, J. A. Lopes-da-Silva, J. A. Coutinho, and L. M. Santos, “The effect of n vs. iso isomerization on the thermophysical properties of aromatic and non-aromatic ionic liquids,” Fluid Phase Equilibria, vol. 423, pp. 190–202, 2016.	274.5	268.04	268.72
1-hexyl-3-methylimidazolium bis[(trifluoromethyl)sulfonyl]imide	265.8	D. G. Archer, Thermodynamic Properties of 1-hexyl-3-methylimidazolium Bis (trifluoromethylsulfony) imide. US Department of Commerce, Technology Administration, National Institute of …, 2006.	274.5	268.04	268.72
1-hexyl-3-methylimidazolium bis[(trifluoromethyl)sulfonyl]imide	267.1	H. Tokuda, K. Hayamizu, K. Ishii, M. A. B. H. Susan, and M. Watanabe, “Physicochemical properties and structures of room temperature ionic liquids. 2. Variation of alkyl chain length in imidazolium cation,” J. Phys. Chem. B, vol. 109, no. 13, pp. 6103–6110, 2005.	274.5	268.04	268.72
1-hexyl-3-methylimidazolium bis[(trifluoromethyl)sulfonyl]imide	267.1	H. Tokuda, S. Tsuzuki, M. A. B. H. Susan, K. Hayamizu, and M. Watanabe, “How ionic are room-temperature ionic liquids? An indicator of the physicochemical properties,” J. Phys. Chem. B, vol. 110, no. 39, pp. 19593–19600, 2006.	274.5	268.04	268.72
1-hexyl-3-methylimidazolium bis[(trifluoromethyl)sulfonyl]imide	269	E. Gómez, N. Calvar, Á. Domínguez, and E. A. Macedo, “Thermal analysis and heat capacities of 1-Alkyl-3-methylimidazolium ionic liquids with NTf2–, TFO–, and DCA–anions,” Ind. Eng. Chem. Res., vol. 52, no. 5, pp. 2103–2110, 2013.	274.5	268.04	268.72
1-hexyl-3-methylimidazolium bis[(trifluoromethyl)sulfonyl]imide	271.3	P. Wachter, C. Schreiner, H.-G. Schweiger, and H. J. Gores, “Determination of phase transition points of ionic liquids by combination of thermal analysis and conductivity measurements at very low heating and cooling rates,” J. Chem. Thermodyn., vol. 42, no. 7, pp. 900–903, 2010.	274.5	268.04	268.72
1-hexyl-3-methylimidazolium bis[(trifluoromethyl)sulfonyl]imide	271.5	T. J. Hughes, T. Syed, B. F. Graham, K. N. Marsh, and E. F. May, “Heat capacities and low temperature thermal transitions of 1-hexyl and 1-octyl-3-methylimidazolium bis (trifluoromethylsulfonyl) amide,” J. Chem. Eng. Data, vol. 56, no. 5, pp. 2153–2159, 2011.	274.5	268.04	268.72
1-hexyl-3-methylimidazolium bis[(trifluoromethyl)sulfonyl]imide	272	M. P. Shevelyova et al., “Solid− Liquid Equilibrium and Activity Coefficients for Caprolactam+ 1-Hexyl-3-methylimidazolium Bis (trifluoromethylsulfonyl) imide and Cyclohexanone Oxime+ 1-Hexyl-3-methylimidazolium Bis (trifluoromethylsulfonyl) imide,” J. Chem. Eng. Data, vol. 52, no. 4, pp. 1360–1365, 2007.	274.5	268.04	268.72
1-hexyl-3-methylimidazolium bis[(trifluoromethyl)sulfonyl]imide	272.1	D. G. Archer, Thermodynamic Properties of 1-hexyl-3-methylimidazolium Bis (trifluoromethylsulfony) imide. US Department of Commerce, Technology Administration, National Institute of …, 2006.	274.5	268.04	268.72
1-hexyl-3-methylimidazolium iodide	212.2	D. Rauber, F. Heib, M. Schmitt, and R. Hempelmann, “Influence of perfluoroalkyl-chains on the surface properties of 1-methylimidazolium bis (trifluoromethanesulfonyl) imide ionic liquids,” J. Mol. Liq., vol. 216, pp. 246–258, 2016.	333.09	317.92	334.12
1-hexyl-3-methylimidazolium pentafluoroethyltrifluoroborate	263.2	S. Zhang, X. Lu, Q. Zhou, X. Li, X. Zhang, and S. Li, Ionic liquids: physicochemical properties. Elsevier, 2009.	275.93	258.45	271.29
1-hexyl-3-methylimidazolium trifluoromethanesulfonate	298	E. Gómez, N. Calvar, Á. Domínguez, and E. A. Macedo, “Thermal analysis and heat capacities of 1-Alkyl-3-methylimidazolium ionic liquids with NTf2–, TFO–, and DCA–anions,” Ind. Eng. Chem. Res., vol. 52, no. 5, pp. 2103–2110, 2013.	318.61	303.32	290.14
1-hexyl-3-methylimidazolium trifluoromethanesulfonate	302.1	A. Berthod, M. J. Ruiz-Angel, and S. Carda-Broch, “Ionic liquids in separation techniques,” J. Chromatogr. A, vol. 1184, no. 1–2, pp. 6–18, 2008.	318.61	303.32	290.14
1-((hexyloxy)methyl)pyridinium n-cyclohexylsulfamate	238.2	J. Pernak et al., “Sweet ionic liquids-cyclamates: Synthesis, properties, and application as feeding deterrents,” Sci. China Chem., vol. 55, no. 8, pp. 1532–1541, 2012.	313.99	344.48	286.73
1-hydrocinnamyl-3-methylimidazolium bis((trifluoromethyl)sulfonyl)imide	321.3	S. Zhang, X. Lu, Q. Zhou, X. Li, X. Zhang, and S. Li, Ionic liquids: physicochemical properties. Elsevier, 2009.	284.09	308.78	290.66
1-hydrocinnamyl-3-methylimidazolium hexafluorophosphate	325.1	S. Zhang, X. Lu, Q. Zhou, X. Li, X. Zhang, and S. Li, Ionic liquids: physicochemical properties. Elsevier, 2009.	356.21	353.7	352.61
1-isobutyl-1-methylpiperidinium bis((trifluoromethyl)sulfonyl)imide	287.9	A. S. Rodrigues, H. F. Almeida, M. G. Freire, J. A. Lopes-da-Silva, J. A. Coutinho, and L. M. Santos, “The effect of n vs. iso isomerization on the thermophysical properties of aromatic and non-aromatic ionic liquids,” Fluid Phase Equilibria, vol. 423, pp. 190–202, 2016.	302.47	313.29	310.04
1-isobutyl-1-methylpyrrolidinium bis((trifluoromethyl)sulfonyl)imide	272.9	A. S. Rodrigues, H. F. Almeida, M. G. Freire, J. A. Lopes-da-Silva, J. A. Coutinho, and L. M. Santos, “The effect of n vs. iso isomerization on the thermophysical properties of aromatic and non-aromatic ionic liquids,” Fluid Phase Equilibria, vol. 423, pp. 190–202, 2016.	332.15	305.18	312.44
1-isobutyl-3-methylimidazolium bis((trifluoromethyl)sulfonyl)imide	233.2	S. Zhang, X. Lu, Q. Zhou, X. Li, X. Zhang, and S. Li, Ionic liquids: physicochemical properties. Elsevier, 2009.	281.39	265.56	300.36
1-isobutyl-3-methylimidazolium bis[(trifluoromethyl)sulfonyl]amide	256.9	L. Xue et al., “Effect of alkyl chain branching on physicochemical properties of imidazolium-based ionic liquids,” J. Chem. Eng. Data, vol. 61, no. 3, pp. 1078–1091, 2016.	281.39	265.56	300.36
1-isopropyl-3-methylimidazolium bis(nonafluorobutane-1-sulfonyl)imide	301.1	S. Zhang, X. Lu, Q. Zhou, X. Li, X. Zhang, and S. Li, Ionic liquids: physicochemical properties. Elsevier, 2009.	301.44	312.52	318.16
1-isopropyl-3-methylimidazolium bromide	352.1	T. Brünig, K. Krekić, C. Bruhn, and R. Pietschnig, “Calorimetric studies and structural aspects of ionic liquids in designing sorption materials for thermal energy storage,” Chem. Weinh. Bergstr. Ger., vol. 22, no. 45, p. 16200, 2016.	388.32	351.69	376.79
1-isopropyl-3-methylimidazolium hexafluorophosphate	375.4	J. S. Wilkes and M. J. Zaworotko, “Air and water stable 1-ethyl-3-methylimidazolium based ionic liquids,” J. Chem. Soc. Chem. Commun., no. 13, pp. 965–967, 1992.	374.16	332.57	354.47
1-methyl-3-(1-methylethyl)imidazolium hexafluorophosphate	375.1	H. L. Ngo, K. LeCompte, L. Hargens, and A. B. McEwen, “Thermal properties of imidazolium ionic liquids,” Thermochim. Acta, vol. 357–358, pp. 97–102, Aug. 2000, doi: 10.1016/S0040-6031(00)00373-7.	374.16	352.06	354.47
1-isopropyl-3-methylimidazolium iodine	387.1	S. Zhang, X. Lu, Q. Zhou, X. Li, X. Zhang, and S. Li, Ionic liquids: physicochemical properties. Elsevier, 2009.	360.62	337.52	357.92
1-methyl-3-(1-methylethyl)imidazolium iodide	387.1	H. L. Ngo, K. LeCompte, L. Hargens, and A. B. McEwen, “Thermal properties of imidazolium ionic liquids,” Thermochim. Acta, vol. 357–358, pp. 97–102, Aug. 2000, doi: 10.1016/S0040-6031(00)00373-7.	360.62	357.02	357.92
1-(methoxymethyl)-3-methylimidazolium chloride	340.1	Q. Liu, M. H. Janssen, F. van Rantwijk, and R. A. Sheldon, “Room-temperature ionic liquids that dissolve carbohydrates in high concentrations,” Green Chem., vol. 7, no. 1, pp. 39–42, 2005.	367.19	336.87	310.4
1-(methoxymethyl)-3-methylimidazolium hexafluorophosphate	341.1	Q. Liu, M. H. Janssen, F. van Rantwijk, and R. A. Sheldon, “Room-temperature ionic liquids that dissolve carbohydrates in high concentrations,” Green Chem., vol. 7, no. 1, pp. 39–42, 2005.	351.19	314.08	312.56
1-methoxymethyl-3-methylimidazolium pentafluoroethyltrifluoroborate	252.3	S. Zhang, X. Lu, Q. Zhou, X. Li, X. Zhang, and S. Li, Ionic liquids: physicochemical properties. Elsevier, 2009.	280.5	259.57	253.17
1-methoxymethyl-3-methylimidazolium trifluoromethyltrifluoroborate	290.2	S. Zhang, X. Lu, Q. Zhou, X. Li, X. Zhang, and S. Li, Ionic liquids: physicochemical properties. Elsevier, 2009.	280.6	258.25	248.9
1-methyl-1-octylpiperidinium tetrafluoroborate	365	J. Salminen et al., “Physicochemical properties and toxicities of hydrophobic piperidinium and pyrrolidinium ionic liquids,” Fluid Phase Equilibria, vol. 261, no. 1–2, pp. 421–426, 2007.	324.1	334.75	320.84
1-methyl-1-octylpiperidinium trifluoromethanesulfonate	320.3	J. Salminen et al., “Physicochemical properties and toxicities of hydrophobic piperidinium and pyrrolidinium ionic liquids,” Fluid Phase Equilibria, vol. 261, no. 1–2, pp. 421–426, 2007.	315.3	343.04	307.45
1-methyl-1-pentylpiperidinium bromide	446.8	M. Zawadzki, M. Królikowska, J. Antonowicz, P. Lipiński, and M. Karpińska, “Physicochemical and thermodynamic properties of the {1-alkyl-1-methylmorpholinium bromide,[C1Cn= 3, 4, 5MOR] Br, or 1-methyl-1-pentylpiperidinium bromide,[C1C5PIP] Br+ water} binary systems,” J. Chem. Thermodyn., vol. 98, pp. 324–337, 2016.	368.74	374.96	370.95
1-methyl-1-propylpiperidinium bis(trifluoromethylsulfonyl)imide	285.1	S. Katsuta, Y. Shiozawa, K. Imai, Y. Kudo, and Y. Takeda, “Stability of ion pairs of bis (trifluoromethanesulfonyl) amide-based ionic liquids in dichloromethane,” J. Chem. Eng. Data, vol. 55, no. 4, pp. 1588–1593, 2010.	289.97	313	287.12
1-methyl-1-propylpiperidinium bis(trifluoromethylsulfonyl)imide	285.7	K. Paduszyński, J. Chiyen, D. Ramjugernath, T. M. Letcher, and U. Domańska, “Liquid–liquid phase equilibrium of (piperidinium-based ionic liquid+ an alcohol) binary systems and modelling with NRHB and PCP-SAFT,” Fluid Phase Equilibria, vol. 305, no. 1, pp. 43–52, 2011.	289.97	313	287.12
n-methyl-n-propylpiperidinium bis((trifluoromethyl)sulfonyl)imide	281.7	H. Sakaebe and H. Matsumoto, “N-Methyl-N-propylpiperidinium bis (trifluoromethanesulfonyl) imide (PP13–TFSI)–novel electrolyte base for Li battery,” Electrochem. Commun., vol. 5, no. 7, pp. 594–598, 2003.	289.97	313	287.12
1-methyl-1-propylpiperidinium bromide	523	C. Jagadeeswara Rao, R. Venkata Krishnan, K. Venkatesan, K. Nagarajan, and T. Srinivasan, “Thermochemical properties of some bis (trifluoromethyl-sulfonyl) imide based room temperature ionic liquids,” J. Therm. Anal. Calorim., vol. 97, no. 3, pp. 937–943, 2009.	376.26	377.05	371.39
1-methyl-1-propyl-piperidinium chloride	498.4	D. O. Abranches, L. P. Silva, M. A. R. Martins, L. Fernandez, S. P. Pinho, and J. A. P. Coutinho, “Can cholinium chloride form eutectic solvents with organic chloride-based salts?,” Fluid Phase Equilibria, vol. 493, pp. 120–126, Aug. 2019, doi: 10.1016/j.fluid.2019.04.019.	378.1	380.72	346.92
1-methyl-1-propylpyrrolidinium bis(fluorosulfonyl)amide	269	T. Yamamoto, K. Matsumoto, R. Hagiwara, and T. Nohira, “Physicochemical and electrochemical properties of K [N (SO2F) 2]–[N-methyl-N-propylpyrrolidinium][N (SO2F) 2] ionic liquids for potassium-ion batteries,” J. Phys. Chem. C, vol. 121, no. 34, pp. 18450–18458, 2017.	422.43	338.8	300.15
1-methyl-1-propylpyrrolidinium bis[(trifluoromethyl)sulfonyl]imide	281.1	W. A. Henderson and S. Passerini, “Phase behavior of ionic liquid− LiX mixtures: pyrrolidinium cations and TFSI-anions,” Chem. Mater., vol. 16, no. 15, pp. 2881–2885, 2004.	319.65	314.05	289.52
1-methyl-1-propylpyrrolidinium bis[(trifluoromethyl)sulfonyl]imide	282.1	G. Annat, M. Forsyth, and D. R. MacFarlane, “Ionic Liquid Mixtures Variations in Physical Properties and Their Origins in Molecular Structure,” J. Phys. Chem. B, vol. 116, no. 28, pp. 8251–8258, 2012.	319.65	314.05	289.52
1-methyl-1-propylpyrrolidinium bis[(trifluoromethyl)sulfonyl]imide	283	E. Gómez, N. Calvar, Á. Domínguez, and E. A. Macedo, “Thermal behavior and heat capacities of pyrrolidinium-based ionic liquids by DSC,” Fluid Phase Equilibria, vol. 470, pp. 51–59, 2018.	319.65	314.05	289.52
1-methyl-1-propylpyrrolidinium bis[(trifluoromethyl)sulfonyl]imide	284.1	B. González and E. J. González, “Physical properties of the pure 1-methyl-1-propylpyrrolidinium bis (trifluoromethylsulfonyl) imide ionic liquid and its binary mixtures with alcohols,” J. Chem. Thermodyn., vol. 68, pp. 109–116, 2014.	319.65	314.05	289.52
1-methyl-1-propylpyrrolidinium bis[(trifluoromethyl)sulfonyl]imide	284.6	G. B. Appetecchi, M. Montanino, M. Carewska, M. Moreno, F. Alessandrini, and S. Passerini, “Chemical–physical properties of bis (perfluoroalkylsulfonyl) imide-based ionic liquids,” Electrochimica Acta, vol. 56, no. 3, pp. 1300–1307, 2011.	319.65	314.05	289.52
1-methyl-1-propylpyrrolidinium bis[(trifluoromethyl)sulfonyl]imide	285.1	D. R. MacFarlane, P. Meakin, N. Amini, and M. Forsyth, “Structural studies of ambient temperature plastic crystal ion conductors,” J. Phys. Condens. Matter, vol. 13, no. 36, pp. 8257–8267, Aug. 2001, doi: 10.1088/0953-8984/13/36/303.	319.65	314.05	289.52
n-methyl-n-propyl-pyrrolidinium bis((trifluoromethyl)sulfonyl)imide	279.2	J. Sun, D. R. Macfarlane, and M. Forsyth, “A new family of ionic liquids based on the 1-alkyl-2-methyl pyrrolinium cation,” Electrochimica Acta, vol. 48, no. 12, pp. 1707–1711, 2003.	319.65	314.05	289.52
n-methyl-n-propyl-pyrrolidinium bis((trifluoromethyl)sulfonyl)imide	285.2	D. R. Macfarlane, P. Meakin, J. Sun, N. Amini, and M. Forsyth, “Pyrrolidinium imides: a new family of molten salts and conductive plastic crystal phases,” J. Phys. Chem. B, vol. 103, no. 20, pp. 4164–4170, 1999.	319.65	314.05	289.52
1-methyl-1-propylpyrrolidinium dicyanamide	256.1	G. Annat, M. Forsyth, and D. R. MacFarlane, “Ionic Liquid Mixtures Variations in Physical Properties and Their Origins in Molecular Structure,” J. Phys. Chem. B, vol. 116, no. 28, pp. 8251–8258, 2012.	305.7	278.44	286.29
n-methyl-n-propyl-pyrrolidinium dicyanoamide	238.2	D. R. MacFarlane, J. Golding, S. Forsyth, M. Forsyth, and G. B. Deacon, “Low viscosity ionic liquids based on organic salts of the dicyanamide anion,” Chem. Commun., no. 16, pp. 1430–1431, 2001.	305.7	278.44	286.29
1-methyl-1-propylpyrrolidinium hexafluorophosphate	383.6	C. M. Neves, A. R. Rodrigues, K. A. Kurnia, J. M. Esperança, M. G. Freire, and J. A. Coutinho, “Solubility of non-aromatic hexafluorophosphate-based salts and ionic liquids in water determined by electrical conductivity,” Fluid Phase Equilibria, vol. 358, pp. 50–55, 2013.	391.78	358.98	351.47
1-methyl-3-(1,1,2,2-tetrafluoroethyl) imidazolium bis((trifluoromethyl)sulfonyl)imide	314.2	Y. L. Yagupolskii, T. M. Sokolenko, K. I. Petko, and L. M. Yagupolskii, “Novel ionic liquids—Imidazolium salts with a difluoromethylene fragment directly bonded to the nitrogen atom,” J. Fluor. Chem., vol. 126, no. 4, pp. 667–670, 2005.	281.19	312.01	283.46
1-methyl-3-(1,1,2,2-tetrafluoroethyl) imidazolium iodine	413.1	Y. L. Yagupolskii, T. M. Sokolenko, K. I. Petko, and L. M. Yagupolskii, “Novel ionic liquids—Imidazolium salts with a difluoromethylene fragment directly bonded to the nitrogen atom,” J. Fluor. Chem., vol. 126, no. 4, pp. 667–670, 2005.	339.78	361.89	348.86
1-methyl-3-(1,1,2,2-tetrafluoroethyl) imidazolium tetrafluoroborate	337.3	Y. L. Yagupolskii, T. M. Sokolenko, K. I. Petko, and L. M. Yagupolskii, “Novel ionic liquids—Imidazolium salts with a difluoromethylene fragment directly bonded to the nitrogen atom,” J. Fluor. Chem., vol. 126, no. 4, pp. 667–670, 2005.	334.11	339	318.27
1-methyl-3-(1-methylethyl)imidazolium bis[(trifluoromethyl)sulfonyl]imide	282.1	L. Xue et al., “Effect of alkyl chain branching on physicochemical properties of imidazolium-based ionic liquids,” J. Chem. Eng. Data, vol. 61, no. 3, pp. 1078–1091, 2016.	302.03	307.14	292.52
1-methyl-3-(1-methylethyl)imidazolium bis[(trifluoromethyl)sulfonyl]imide	289.1	H. L. Ngo, K. LeCompte, L. Hargens, and A. B. McEwen, “Thermal properties of imidazolium ionic liquids,” Thermochim. Acta, vol. 357–358, pp. 97–102, Aug. 2000, doi: 10.1016/S0040-6031(00)00373-7.	302.03	307.14	292.52
1-isopropyl-3-methylimidazolium bis((trifluoromethyl)sulfonyl)imide	289.2	H. L. Ngo, K. LeCompte, L. Hargens, and A. B. McEwen, “Thermal properties of imidazolium ionic liquids,” Thermochim. Acta, vol. 357–358, pp. 97–102, Aug. 2000, doi: 10.1016/S0040-6031(00)00373-7.	302.03	287.64	292.52
1-methyl-3-(2,2,2-trifluoroethyl)-imidazolium bis((trifluoromethyl)sulfonyl)imide	251.2	M. L. P. Le, N. A. Tran, H. P. K. Ngo, and T. G. Nguyen, “Liquid electrolytes based on ionic liquids for lithium-ion batteries,” J. Solut. Chem., vol. 44, no. 12, pp. 2332–2343, 2015.	319.31	296.22	268.84
1-trifluoroethyl-3-methylimidazolium bis((trifluoromethyl)sulfonyl)imide	233	P. Bonhote, A.-P. Dias, N. Papageorgiou, K. Kalyanasundaram, and M. Grätzel, “Hydrophobic, highly conductive ambient-temperature molten salts,” Inorg. Chem., vol. 35, no. 5, pp. 1168–1178, 1996.	319.31	284.08	268.84
1-methyl-3-allylimidazolium 3-(trifluoroborate)-butylnitrile	184	D. Zhao, Z. Fei, C. A. Ohlin, G. Laurenczy, and P. J. Dyson, “Dual-functionalised ionic liquids: synthesis and characterisation of imidazolium salts with a nitrile-functionalised anion,” Chem. Commun., no. 21, pp. 2500–2501, 2004.	304.82	181.65	228.41
1-methyl-3-ethylimidazolium hydrogen phthalate	295.7	Y. Song et al., “Physicochemical properties of ionic liquids based on imidazolium/pyrrolidinium cations and maleate/phthalate anions,” Solid State Ion., vol. 179, no. 13–14, pp. 516–521, 2008.	326.89	301.06	308.72
1-methyl-3-hexylimidazolium perfluorobutylsulfonate	296.8	A. B. Pereiro et al., “On the formation of a third, nanostructured domain in ionic liquids,” J. Phys. Chem. B, vol. 117, no. 37, pp. 10826–10833, 2013.	318.32	320.64	302.96
1-methyl-3-octadecylimidazolium hexafluorophosphate	353.1	K. Sakizadeh, L. P. Olson, P. J. Cowdery-Corvan, T. Ishida, and D. R. Whitcomb, “Thermographic materials containing ionic liquids,” US7163786B1, Jan. 16, 2007.	301.51	285.79	328.04
1-octadecyl-3-methylimidazolium hexafluorophosphate	353	C. M. Gordon, J. D. Holbrey, A. R. Kennedy, and K. R. Seddon, “Ionic liquid crystals: hexafluorophosphate salts,” J. Mater. Chem., vol. 8, no. 12, pp. 2627–2636, 1998.	301.51	300.37	328.04
1-methyl-3-octadecylimidazolium tetrafluoroborate	339.1	K. Sakizadeh, L. P. Olson, P. J. Cowdery-Corvan, T. Ishida, and D. R. Whitcomb, “Thermographic materials containing ionic liquids,” US7163786B1, Jan. 16, 2007.	282.31	267.86	300.91
1-octadecyl-3-methylimidazolium tetrafluoroborate	339.4	J. D. Holbrey and K. R. Seddon, “The phase behaviour of 1-alkyl-3-methylimidazolium tetrafluoroborates; ionic liquids and ionic liquid crystals,” J. Chem. Soc. Dalton Trans., no. 13, pp. 2133–2140, 1999.	282.31	282.44	300.91
1-methyl-3-octadecylimidazolium tris(pentafluoroethyl)trifluorophosphate	319.1	H. Weiss et al., “Mesoscopic correlation functions in heterogeneous ionic liquids,” J. Phys. Chem. B, vol. 121, no. 3, pp. 620–629, 2017.	147.05	252.62	272.91
1-methyl-3-octyl-1h-imidazolium iodide	213.2	D. Rauber, F. Heib, M. Schmitt, and R. Hempelmann, “Influence of perfluoroalkyl-chains on the surface properties of 1-methylimidazolium bis (trifluoromethanesulfonyl) imide ionic liquids,” J. Mol. Liq., vol. 216, pp. 246–258, 2016.	325.57	317.46	333.69
1-methyl-3-octylimidazolium chloride	285.4	U. Domańska, E. Bogel‐Łukasik, and R. Bogel‐Łukasik, “1‐Octanol/Water Partition Coefficients of 1Alkyl‐3‐methylimidazolium Chloride,” Chem. Eur. J., vol. 9, no. 13, pp. 3033–3041, 2003.	355.1	335.29	328.08
1-octyl-3-methylimidazolium chloride	191.2	G. Law and P. R. Watson, “Surface tension measurements of N-alkylimidazolium ionic liquids,” Langmuir, vol. 17, no. 20, pp. 6138–6141, 2001.	355.1	333.65	328.08
1-methyl-3-octylimidazolium perfluorobutylsulfonate	305.1	N. Papaiconomou, N. Yakelis, J. Salminen, R. Bergman, and J. M. Prausnitz, “Synthesis and properties of seven ionic liquids containing 1-methyl-3-octylimidazolium or 1-butyl-4-methylpyridinium cations,” J. Chem. Eng. Data, vol. 51, no. 4, pp. 1389–1393, 2006.	310.8	315.3	302.52
1-methyl-3-oleylimidazolium tetrafluoroborate	288.1	K. Sakizadeh, L. P. Olson, P. J. Cowdery-Corvan, T. Ishida, and D. R. Whitcomb, “Thermographic materials containing ionic liquids,” US7163786B1, Jan. 16, 2007.	316.08	282.91	284.78
1-methyl-3-pentylimidazolium chloride	349.1	J.-Z. Yang, J. Tong, and J.-B. Li, “Study of the volumetric properties of the aqueous ionic liquid 1-methyl-3-pentylimidazolium tetrafluoroborate,” J. Solut. Chem., vol. 36, no. 5, pp. 573–582, 2007.	366.38	343.31	328.74
1-methyl-3-propylcarboxylimidazolium 3-(trifluoroborate)-butylnitrile	214.6	D. Zhao, Z. Fei, C. A. Ohlin, G. Laurenczy, and P. J. Dyson, “Dual-functionalised ionic liquids: synthesis and characterisation of imidazolium salts with a nitrile-functionalised anion,” Chem. Commun., no. 21, pp. 2500–2501, 2004.	295.66	245.04	270.87
1-methyl-3-propylimidazolium chloride	335.1	J. S. Wilkes, J. A. Levisky, R. A. Wilson, and C. L. Hussey, “Dialkylimidazolium chloroaluminate melts: a new class of room-temperature ionic liquids for electrochemistry, spectroscopy and synthesis,” Inorg. Chem., vol. 21, no. 3, pp. 1263–1264, 1982.	373.9	348.65	329.18
1-propyl-3-methylimidazolium chloride	333.2	H. L. Ngo, K. LeCompte, L. Hargens, and A. B. McEwen, “Thermal properties of imidazolium ionic liquids,” Thermochim. Acta, vol. 357–358, pp. 97–102, Aug. 2000, doi: 10.1016/S0040-6031(00)00373-7.	373.9	338.9	329.18
1-methyl-3-propylimidazolium hexafluorophosphate	294.1	S. V. Dzyuba and R. A. Bartsch, “Influence of structural variations in 1‐alkyl (aralkyl)‐3‐methylimidazolium hexafluorophosphates and bis (trifluoromethylsulfonyl) imides on physical properties of the ionic liquids,” ChemPhysChem, vol. 3, no. 2, pp. 161–166, 2002.	357.9	325.86	331.33
1-methyl-3-propylimidazolium hexafluorophosphate	311.6	C. M. Neves et al., “Thermophysical properties and water saturation of [PF6]-based ionic liquids,” J. Chem. Eng. Data, vol. 55, no. 11, pp. 5065–5073, 2010.	357.9	325.86	331.33
1-methyl-3-propylimidazolium hexafluorophosphate	313.1	H. L. Ngo, K. LeCompte, L. Hargens, and A. B. McEwen, “Thermal properties of imidazolium ionic liquids,” Thermochim. Acta, vol. 357–358, pp. 97–102, Aug. 2000, doi: 10.1016/S0040-6031(00)00373-7.	357.9	325.86	331.33
1-propyl-3-methylimidazolium hexafluorophosphate	294.1	S. V. Dzyuba and R. A. Bartsch, “Influence of structural variations in 1‐alkyl (aralkyl)‐3‐methylimidazolium hexafluorophosphates and bis (trifluoromethylsulfonyl) imides on physical properties of the ionic liquids,” ChemPhysChem, vol. 3, no. 2, pp. 161–166, 2002.	357.9	316.11	331.33
1-propyl-3-methylimidazolium hexafluorophosphate	313.3	J. S. Wilkes and M. J. Zaworotko, “Air and water stable 1-ethyl-3-methylimidazolium based ionic liquids,” J. Chem. Soc. Chem. Commun., no. 13, pp. 965–967, 1992.	357.9	316.11	331.33
1-methyl-3-propylimidazolium iodide	290.1	P. Wachter, C. Schreiner, H.-G. Schweiger, and H. J. Gores, “Determination of phase transition points of ionic liquids by combination of thermal analysis and conductivity measurements at very low heating and cooling rates,” J. Chem. Thermodyn., vol. 42, no. 7, pp. 900–903, 2010.	344.36	330.81	334.78
1-methyl-3-propylimidazolium iodide	291.4	P. Wachter, C. Schreiner, H.-G. Schweiger, and H. J. Gores, “Determination of phase transition points of ionic liquids by combination of thermal analysis and conductivity measurements at very low heating and cooling rates,” J. Chem. Thermodyn., vol. 42, no. 7, pp. 900–903, 2010.	344.36	330.81	334.78
1-methyl-3-tetradecylimidazolium chloride	467.2	N. Hazrati, M. Abdouss, A. A. Miran Beigi, A. A. Pasban, and M. Rezaei, “Physicochemical properties of long chain alkylated imidazolium based chloride and bis (trifluoromethanesulfonyl) imide ionic liquids,” J. Chem. Eng. Data, vol. 62, no. 10, pp. 3084–3094, 2017.	332.55	319.27	326.76
1-tetradecyl-3-methylimidazolium chloride	292.5	A. E. Bradley, C. Hardacre, J. D. Holbrey, S. Johnston, S. E. J. McMath, and M. Nieuwenhuyzen, “Small-angle X-ray scattering studies of liquid crystalline 1-alkyl-3-methylimidazolium salts,” Chem. Mater., vol. 14, no. 2, pp. 629–635, 2002.	332.55	327.36	326.76
1-methyl-4-(1h,1h,2h,2h-perfluorooctyl)- 1,2,4-triazolium bis((trifluoromethyl)sulfonyl)imide	335	Y. R. Mirzaei, B. Twamley, and J. M. Shreeve, “Syntheses of 1-alkyl-1, 2, 4-triazoles and the formation of quaternary 1-alkyl-4-polyfluoroalkyl-1, 2, 4-triazolium salts leading to ionic liquids,” J. Org. Chem., vol. 67, no. 26, pp. 9340–9345, 2002.	295.58	324.29	344.03
1-methyl-4-amino-1,2,4-triazolium iodide	374.1	H. Xue, Y. Gao, B. Twamley, and J. M. Shreeve, “New energetic salts based on nitrogen-containing heterocycles,” Chem. Mater., vol. 17, no. 1, pp. 191–198, 2005.	316.09	371.99	364.45
1-methyl-4-amino-1,2,4-triazolium nitrate	327.1	H. Xue, S. W. Arritt, B. Twamley, and J. M. Shreeve, “Energetic salts from N-aminoazoles,” Inorg. Chem., vol. 43, no. 25, pp. 7972–7977, 2004.	304.13	337.85	341.89
1-methylimidazolium acetate	250.1	D. R. MacFarlane, J. M. Pringle, K. M. Johansson, S. A. Forsyth, and M. Forsyth, “Lewis base ionic liquids,” Chem. Commun., no. 18, pp. 1905–1917, 2006.	242.62	263.35	277.6
1-methylimidazolium bis((trifluoromethyl)sulfonyl)imide	282.2	H. Ohno and M. Yoshizawa, “Ion conductive characteristics of ionic liquids prepared by neutralization of alkylimidazoles,” Solid State Ion., vol. 154, pp. 303–309, 2002.	276.7	281.32	263.35
1-methylimidazolium bromide	314.3	H. Ohno and M. Yoshizawa, “Ion conductive characteristics of ionic liquids prepared by neutralization of alkylimidazoles,” Solid State Ion., vol. 154, pp. 303–309, 2002.	362.98	345.37	347.62
1-methylimidazolium chloride	345.2	H. Ohno and M. Yoshizawa, “Ion conductive characteristics of ionic liquids prepared by neutralization of alkylimidazoles,” Solid State Ion., vol. 154, pp. 303–309, 2002.	364.82	349.04	323.15
1-methylimidazolium chloride	347.3	C. Shen, X. Li, Y. Lu, and C. Li, “Effect of ionic liquid 1-methylimidazolium chloride on the vapour liquid equilibrium of water, methanol, ethanol, and {water+ ethanol} mixture,” J. Chem. Thermodyn., vol. 43, no. 11, pp. 1748–1753, 2011.	364.82	349.04	323.15
1-methylimidazolium chloride	359.1	K. Sahandzhieva, D. Naydenov, Á. Pérez-Salado Kamps, H.-J. Bart, and G. Maurer, “Liquid− Liquid Equilibrium in Systems with an Ionic Liquid: Experimental Data for an Example of the Biphasic Acid Scavenging Utilizing Ionic Liquids Process,” J. Chem. Eng. Data, vol. 55, no. 11, pp. 4903–4906, 2010.	364.82	349.04	323.15
1-methylimidazolium hydrogen sulfate	294	A. S. Khan et al., “Effect of structural variations on the thermophysical properties of protic ionic liquids: insights from experimental and computational studies,” J. Chem. Eng. Data, vol. 62, no. 10, pp. 2993–3003, 2017.	304.03	281.32	294.11
1-methylimidazolium nitrate	343	H. Ohno and M. Yoshizawa, “Ion conductive characteristics of ionic liquids prepared by neutralization of alkylimidazoles,” Solid State Ion., vol. 154, pp. 303–309, 2002.	323.32	297.06	306.2
1-methylimidazolium nitrate	343.6	V. N. Emel’yanenko, S. P. Verevkin, A. Heintz, K. Voss, and A. Schulz, “Imidazolium-based ionic liquids. 1-Methyl imidazolium nitrate: thermochemical measurements and Ab initio calculations,” J. Phys. Chem. B, vol. 113, no. 29, pp. 9871–9876, 2009.	323.32	297.06	306.2
1-methylimidazolium tetrafluoroborate	310.2	H. Ohno and M. Yoshizawa, “Ion conductive characteristics of ionic liquids prepared by neutralization of alkylimidazoles,” Solid State Ion., vol. 154, pp. 303–309, 2002.	329.61	308.31	298.17
1-methylimidazolium tetrafluoroborate	325.6	J. D. Holbrey and K. R. Seddon, “The phase behaviour of 1-alkyl-3-methylimidazolium tetrafluoroborates; ionic liquids and ionic liquid crystals,” J. Chem. Soc. Dalton Trans., no. 13, pp. 2133–2140, 1999.	329.61	308.31	298.17
1-methylimidazolium trifluoromethanesulfonate	357.3	H. Ohno and M. Yoshizawa, “Ion conductive characteristics of ionic liquids prepared by neutralization of alkylimidazoles,” Solid State Ion., vol. 154, pp. 303–309, 2002.	320.81	316.6	284.77
1-methylnitrile-3-methylimidazolium hexafluorophosphate	351.3	D. Zhao, Z. Fei, R. Scopelliti, and P. J. Dyson, “Synthesis and characterization of ionic liquids incorporating the nitrile functionality,” Inorg. Chem., vol. 43, no. 6, pp. 2197–2205, 2004.	438.73	329.51	340.58
1-methylnitrile-3-methylimidazolium tetrafluoroborate	308.2	D. Zhao, Z. Fei, R. Scopelliti, and P. J. Dyson, “Synthesis and characterization of ionic liquids incorporating the nitrile functionality,” Inorg. Chem., vol. 43, no. 6, pp. 2197–2205, 2004.	419.52	311.58	313.45
1-nonyl-3-methylimidazolium hexafluorophosphate	287.1	S. Chun, S. V. Dzyuba, and R. A. Bartsch, “Influence of structural variation in room-temperature ionic liquids on the selectivity and efficiency of competitive alkali metal salt extraction by a crown ether,” Anal. Chem., vol. 73, no. 15, pp. 3737–3741, 2001.	335.35	309.81	330.01
1-nonyl-3-methylimidazolium hexafluorophosphate	287.1	S. V. Dzyuba and R. A. Bartsch, “Influence of structural variations in 1‐alkyl (aralkyl)‐3‐methylimidazolium hexafluorophosphates and bis (trifluoromethylsulfonyl) imides on physical properties of the ionic liquids,” ChemPhysChem, vol. 3, no. 2, pp. 161–166, 2002.	335.35	309.81	330.01
1-nonyl-3-methylimidazolium hexafluorophosphate	287.1	S. V. Dzyuba and R. A. Bartsch, “Influence of structural variations in 1‐alkyl (aralkyl)‐3‐methylimidazolium hexafluorophosphates and bis (trifluoromethylsulfonyl) imides on physical properties of the ionic liquids,” ChemPhysChem, vol. 3, no. 2, pp. 161–166, 2002.	335.35	309.81	330.01
1-((nonyloxy)methyl)pyridinium n-cyclohexylsulfamate	281.8	J. Pernak et al., “Sweet ionic liquids-cyclamates: Synthesis, properties, and application as feeding deterrents,” Sci. China Chem., vol. 55, no. 8, pp. 1532–1541, 2012.	302.71	373.68	286.08
1-octadecyl-3-methylimidazolium chloride	326.4	A. E. Bradley, C. Hardacre, J. D. Holbrey, S. Johnston, S. E. J. McMath, and M. Nieuwenhuyzen, “Small-angle X-ray scattering studies of liquid crystalline 1-alkyl-3-methylimidazolium salts,” Chem. Mater., vol. 14, no. 2, pp. 629–635, 2002.	317.51	323.16	325.89
1-octadecyl-3-methylimidazolium trifluoromethanesulfonate	339.2	A. E. Bradley, C. Hardacre, J. D. Holbrey, S. Johnston, S. E. J. McMath, and M. Nieuwenhuyzen, “Small-angle X-ray scattering studies of liquid crystalline 1-alkyl-3-methylimidazolium salts,” Chem. Mater., vol. 14, no. 2, pp. 629–635, 2002.	273.51	290.72	287.51
1-octadecyl-4-methylpyridinium hexafluorophosphate	361	C. M. Gordon, J. D. Holbrey, A. R. Kennedy, and K. R. Seddon, “Ionic liquid crystals: hexafluorophosphate salts,” J. Mater. Chem., vol. 8, no. 12, pp. 2627–2636, 1998.	306.08	329.22	356.61
1-octyl-3-[2-(diethoxyphosphinyl) ethyl]-1h-imidazolium hexafluorophosphate	208.9	Z. Mu, F. Zhou, S. Zhang, Y. Liang, and W. Liu, “Preparation and Characterization of New Phosphonyl‐Substituted Imidazolium Ionic Liquids,” Helv. Chim. Acta, vol. 87, no. 10, pp. 2549–2555, 2004.	342.97	209.74	285.4
1-octyl-3-[2-(diethoxyphosphinyl) ethyl]-1h-imidazolium tetrafluoroborate	193.4	Z. Mu, F. Zhou, S. Zhang, Y. Liang, and W. Liu, “Preparation and Characterization of New Phosphonyl‐Substituted Imidazolium Ionic Liquids,” Helv. Chim. Acta, vol. 87, no. 10, pp. 2549–2555, 2004.	323.76	191.81	258.27
1-octyl-3-[3-(diethoxyphosphinyl) propyl]-1h-imidazolium tetrafluoroborate	208.7	Z. Mu, F. Zhou, S. Zhang, Y. Liang, and W. Liu, “Preparation and Characterization of New Phosphonyl‐Substituted Imidazolium Ionic Liquids,” Helv. Chim. Acta, vol. 87, no. 10, pp. 2549–2555, 2004.	320	193.43	258.05
1-octyl-3-ethylimidazolium tosylate	343.1	P. Wasserscheid, R. van Hal, and A. Bösmann, “New, Halogen-Free Ionic Liquids—Synthesis, Properties and Applications,” ECS Proc. Vol., vol. 2002, no. 1, p. 146, 2002.	297.85	329.41	335.88
1-octyl-3-methylimidazolium bis[(trifluoromethyl)sulfonyl]imide	249.8	T. J. Hughes, T. Syed, B. F. Graham, K. N. Marsh, and E. F. May, “Heat capacities and low temperature thermal transitions of 1-hexyl and 1-octyl-3-methylimidazolium bis (trifluoromethylsulfonyl) amide,” J. Chem. Eng. Data, vol. 56, no. 5, pp. 2153–2159, 2011.	266.98	265.94	268.28
1-octyl-3-methylimidazolium hexafluorophosphate	272.2	F. Nemoto, M. Kofu, and O. Yamamuro, “Thermal and structural studies of imidazolium-based ionic liquids with and without liquid-crystalline phases: The origin of nanostructure,” J. Phys. Chem. B, vol. 119, no. 15, pp. 5028–5034, 2015.	339.1	310.86	330.23
1-octyl-3-methylimidazolium trifluoromethanesulfonate	278.1	N. Papaiconomou, N. Yakelis, J. Salminen, R. Bergman, and J. M. Prausnitz, “Synthesis and properties of seven ionic liquids containing 1-methyl-3-octylimidazolium or 1-butyl-4-methylpyridinium cations,” J. Chem. Eng. Data, vol. 51, no. 4, pp. 1389–1393, 2006.	311.1	301.22	289.7
1-pentadecyl-3-methylimidazolium tetrafluoroborate	328.3	J. D. Holbrey and K. R. Seddon, “The phase behaviour of 1-alkyl-3-methylimidazolium tetrafluoroborates; ionic liquids and ionic liquid crystals,” J. Chem. Soc. Dalton Trans., no. 13, pp. 2133–2140, 1999.	293.58	285.58	301.56
1-pentyl-1-methylpyrrolidinium 1,1,1-trifluoro-n-[(trifluoromethyl)sulfonyl]methanesulfonamide	281.1	D. R. MacFarlane, P. Meakin, N. Amini, and M. Forsyth, “Structural studies of ambient temperature plastic crystal ion conductors,” J. Phys. Condens. Matter, vol. 13, no. 36, pp. 8257–8267, Aug. 2001, doi: 10.1088/0953-8984/13/36/303.	312.13	311.95	289.08
1-pentylpyridinium bis(trifluoromethylsulfonyl)amide	272.8	Q.-S. Liu, M. Yang, P.-F. Yan, X.-M. Liu, Z.-C. Tan, and U. Welz-Biermann, “Density and Surface Tension of Ionic Liquids [Cnpy][NTf2] (n = 2, 4, 5),” J. Chem. Eng. Data, vol. 55, no. 11, pp. 4928–4930, Nov. 2010, doi: 10.1021/je100507n.	266.23	318.98	291.05
1-propyl-3-(1,1,2,2-tetrafluoroethyl)imidazolium iodine	350.2	Y. L. Yagupolskii, T. M. Sokolenko, K. I. Petko, and L. M. Yagupolskii, “Novel ionic liquids—Imidazolium salts with a difluoromethylene fragment directly bonded to the nitrogen atom,” J. Fluor. Chem., vol. 126, no. 4, pp. 667–670, 2005.	332.26	353.69	348.42
1-propyl-3-methylimidazolium (heptafluoro-n-propyl)trifluoroborate	268.2	S. Zhang, X. Lu, Q. Zhou, X. Li, X. Zhang, and S. Li, Ionic liquids: physicochemical properties. Elsevier, 2009.	287.11	267.16	276.22
1-propyl-3-methylimidazolium (nonafluoro-n-butyl)trifluoroborate	261.2	S. Zhang, X. Lu, Q. Zhou, X. Li, X. Zhang, and S. Li, Ionic liquids: physicochemical properties. Elsevier, 2009.	287.01	272.72	280.49
1-propyl-3-methylimidazolium pentafluoroethyltrifluoroborate	231.1	S. Zhang, X. Lu, Q. Zhou, X. Li, X. Zhang, and S. Li, Ionic liquids: physicochemical properties. Elsevier, 2009.	287.21	261.6	271.95
1-propyl-3-methylimidazolium perfluorobutylsulfonate	306	S. Zhang, X. Lu, Q. Zhou, X. Li, X. Zhang, and S. Li, Ionic liquids: physicochemical properties. Elsevier, 2009.	329.59	318.9	303.62
1-propyl-3-methylimidazolium tetrafluoroborate	256.1	T. Nishida, Y. Tashiro, and M. Yamamoto, “Physical and electrochemical properties of 1-alkyl-3-methylimidazolium tetrafluoroborate for electrolyte,” J. Fluor. Chem., vol. 120, no. 2, pp. 135–141, 2003.	338.69	298.18	304.19
1-propyl-3-methylimidazolium trifluoromethyltrifluoroborate	252.2	S. Zhang, X. Lu, Q. Zhou, X. Li, X. Zhang, and S. Li, Ionic liquids: physicochemical properties. Elsevier, 2009.	287.3	260.28	267.67
1-propyl-4-sf5(cf2)2(ch2)4-1,2,4-triazolium bis ((trifluoromethyl)sulfonyl)imide	218.3	R. P. Singh, R. W. Winter, G. L. Gard, Y. Gao, and J. M. Shreeve, “Quaternary salts containing the pentafluorosulfanyl (SF5) group,” Inorg. Chem., vol. 42, no. 19, pp. 6142–6146, 2003.	248	242.06	276.99
1-propylnitrile-2,3-dimethylimidazolium chloride	378	D. Zhao, Z. Fei, R. Scopelliti, and P. J. Dyson, “Synthesis and characterization of ionic liquids incorporating the nitrile functionality,” Inorg. Chem., vol. 43, no. 6, pp. 2197–2205, 2004.	463.81	354.93	344.45
1-propylnitrile-2,3-dimethylimidazolium tetrafluoroborate	313.3	D. Zhao, Z. Fei, R. Scopelliti, and P. J. Dyson, “Synthesis and characterization of ionic liquids incorporating the nitrile functionality,” Inorg. Chem., vol. 43, no. 6, pp. 2197–2205, 2004.	428.6	314.21	319.47
1-propylnitrile-3-methylimidazolium 3-(trifluoroborate)-butylnitrile	196.5	D. Zhao, Z. Fei, C. A. Ohlin, G. Laurenczy, and P. J. Dyson, “Dual-functionalised ionic liquids: synthesis and characterisation of imidazolium salts with a nitrile-functionalised anion,” Chem. Commun., no. 21, pp. 2500–2501, 2004.	360.62	191.16	276.49
1-propylnitrile-3-methylimidazolium chloride	353	D. Zhao, Z. Fei, R. Scopelliti, and P. J. Dyson, “Synthesis and characterization of ionic liquids incorporating the nitrile functionality,” Inorg. Chem., vol. 43, no. 6, pp. 2197–2205, 2004.	447.21	320.51	337.99
3-(3-cyanopropyl)-1-methylimidazolium chloride	363.5	Q. Zhang et al., “Physicochemical properties of nitrile-functionalized ionic liquids,” J. Phys. Chem. B, vol. 111, no. 11, pp. 2864–2872, 2007.	447.21	359.03	337.99
1-propylpyridinium bis((trifluoromethyl)sulfonyl)amide	317.6	Q.-S. Liu et al., “Physicochemical properties of ionic liquids [C3py][NTf2] and [C6py][NTf2],” J. Chem. Eng. Data, vol. 56, no. 11, pp. 4094–4101, 2011.	273.75	321.08	291.49
1-propylpyridinium bromide	342.8	B. Tong, Q.-S. Liu, Z.-C. Tan, and U. Welz-Biermann, “Thermochemistry of alkyl pyridinium bromide ionic liquids: calorimetric measurements and calculations,” J. Phys. Chem. A, vol. 114, no. 11, pp. 3782–3787, 2010.	360.03	385.13	375.75
1-propylpyridinium dicyanamide	276.1	X.-X. Ma et al., “Ionic parachor and its application to pyridinium-based ionic liquids of {[Cnpy][DCA](n= 2, 3, 4, 5, 6)},” J. Chem. Thermodyn., vol. 89, pp. 51–59, 2015.	259.79	285.46	288.26
1-propylpyridinium dicyanamide	281.3	L. Zheng, Y. Pan, H.-X. Ji, X.-X. Ma, N.-N. Xing, and W. Guan, “Evaluation of the Walden Product of Ionic Liquids Using Experiments and a New Theory: An Ion Exchange Transition Model,” Acta Phys.-Chim. Sin., vol. 32, no. 11, pp. 2663–2670, 2016.	259.79	285.46	288.26
1-sec-butyl-3-methylimidazolium perfluorobutylsulfonate	315	S. K. Quek, I. M. Lyapkalo, and H. V. Huynh, “Synthesis and properties of N, N′-dialkylimidazolium bis (nonafluorobutane-1-sulfonyl) imides: a new subfamily of ionic liquids,” Tetrahedron, vol. 62, no. 13, pp. 3137–3145, 2006.	342.1	332.97	326.54
1-sf5(cf2)2(ch2)2-3-methylimidazolium bis((trifluoromethyl)sulfonyl)imide	217.6	R. P. Singh, R. W. Winter, G. L. Gard, Y. Gao, and J. M. Shreeve, “Quaternary salts containing the pentafluorosulfanyl (SF5) group,” Inorg. Chem., vol. 42, no. 19, pp. 6142–6146, 2003.	294.24	235.39	252.71
1-sf5(cf2)2(ch2)4-3-methylimidazolium bis((trifluoromethyl)sulfonyl)imide	216.5	R. P. Singh, R. W. Winter, G. L. Gard, Y. Gao, and J. M. Shreeve, “Quaternary salts containing the pentafluorosulfanyl (SF5) group,” Inorg. Chem., vol. 42, no. 19, pp. 6142–6146, 2003.	286.72	223.82	252.28
1-sf5(cf2)4(ch2)2-3-methylimidazolium bis((trifluoromethyl)sulfonyl)imide	223.1	R. P. Singh, R. W. Winter, G. L. Gard, Y. Gao, and J. M. Shreeve, “Quaternary salts containing the pentafluorosulfanyl (SF5) group,” Inorg. Chem., vol. 42, no. 19, pp. 6142–6146, 2003.	298.74	235.39	272.82
1-tetradecyl-3-methylimidazolium bis(trifluoromethylsulfonyl)imide	307.5	N. Hazrati, M. Abdouss, A. A. Miran Beigi, A. A. Pasban, and M. Rezaei, “Physicochemical properties of long chain alkylated imidazolium based chloride and bis (trifluoromethanesulfonyl) imide ionic liquids,” J. Chem. Eng. Data, vol. 62, no. 10, pp. 3084–3094, 2017.	244.42	259.64	266.97
1-tetradecyl-3-methylimidazolium bromide	294	A. E. Bradley, C. Hardacre, J. D. Holbrey, S. Johnston, S. E. J. McMath, and M. Nieuwenhuyzen, “Small-angle X-ray scattering studies of liquid crystalline 1-alkyl-3-methylimidazolium salts,” Chem. Mater., vol. 14, no. 2, pp. 629–635, 2002.	330.71	323.69	351.24
1-tetradecyl-3-methylimidazolium bromide	327.3	Y.-S. Ding, M. Zha, J. Zhang, and S.-S. Wang, “Synthesis, characterization and properties of geminal imidazolium ionic liquids,” Colloids Surf. Physicochem. Eng. Asp., vol. 298, no. 3, pp. 201–205, 2007.	330.71	323.69	351.24
1-tetradecyl-3-methylimidazolium hexafluorophosphate	346.1	C. Yang, Q. Sun, J. Qiao, and Y. Li, “Ionic liquid doped polymer light-emitting electrochemical cells,” J. Phys. Chem. B, vol. 107, no. 47, pp. 12981–12988, 2003.	316.55	304.56	328.92
1-tetradecyl-3-methylimidazolium hexafluorophosphate	347.3	C. M. Gordon, J. D. Holbrey, A. R. Kennedy, and K. R. Seddon, “Ionic liquid crystals: hexafluorophosphate salts,” J. Mater. Chem., vol. 8, no. 12, pp. 2627–2636, 1998.	316.55	304.56	328.92
1-tetradecyl-3-methylimidazolium tetrafluoroborate	311.2	C. Yang, Q. Sun, J. Qiao, and Y. Li, “Ionic liquid doped polymer light-emitting electrochemical cells,” J. Phys. Chem. B, vol. 107, no. 47, pp. 12981–12988, 2003.	297.34	286.63	301.78
1-tetradecyl-3-methylimidazolium tetrafluoroborate	315	J. D. Holbrey and K. R. Seddon, “The phase behaviour of 1-alkyl-3-methylimidazolium tetrafluoroborates; ionic liquids and ionic liquid crystals,” J. Chem. Soc. Dalton Trans., no. 13, pp. 2133–2140, 1999.	297.34	286.63	301.78
1-tetradecyl-3-methylimidazolium trifluoromethanesulfonate	323	A. E. Bradley, C. Hardacre, J. D. Holbrey, S. Johnston, S. E. J. McMath, and M. Nieuwenhuyzen, “Small-angle X-ray scattering studies of liquid crystalline 1-alkyl-3-methylimidazolium salts,” Chem. Mater., vol. 14, no. 2, pp. 629–635, 2002.	288.54	294.92	288.39
1-tetradecyl-4-methylpyridinium hexafluorophosphate	344.1	C. M. Gordon, J. D. Holbrey, A. R. Kennedy, and K. R. Seddon, “Ionic liquid crystals: hexafluorophosphate salts,” J. Mater. Chem., vol. 8, no. 12, pp. 2627–2636, 1998.	321.12	333.42	357.49
1-trifluoroethyl-3-methylimidazolium trifluoromethanesulfonate	318.1	S. Zhang, X. Lu, Q. Zhou, X. Li, X. Zhang, and S. Li, Ionic liquids: physicochemical properties. Elsevier, 2009.	363.43	319.36	290.26
1-trimdecyl-3-methylimidazolium tetrafluoroborate	322.2	J. D. Holbrey and K. R. Seddon, “The phase behaviour of 1-alkyl-3-methylimidazolium tetrafluoroborates; ionic liquids and ionic liquid crystals,” J. Chem. Soc. Dalton Trans., no. 13, pp. 2133–2140, 1999.	301.1	287.68	302
1-tridecyl-3-methylimidazolium tetrafluoroborate	311.2	C. Yang, Q. Sun, J. Qiao, and Y. Li, “Ionic liquid doped polymer light-emitting electrochemical cells,” J. Phys. Chem. B, vol. 107, no. 47, pp. 12981–12988, 2003.	301.1	287.68	302
1-tridecyl-3-methylimidazolium tetrafluoroborate	315.6	J. D. Holbrey and K. R. Seddon, “The phase behaviour of 1-alkyl-3-methylimidazolium tetrafluoroborates; ionic liquids and ionic liquid crystals,” J. Chem. Soc. Dalton Trans., no. 13, pp. 2133–2140, 1999.	301.1	287.68	302
1-tridecyl-3-methylimidazolium tetrafluoroborate	322.3	Peter. Kissinger and W. R. Heineman, Laboratory Techniques in Electroanalytical Chemistry, Revised and Expanded, 2nd ed., 1 online resource (910 pages) vols. Boca Raton: Chapman and Hall/CRC, 2018.	301.1	287.68	302
1-tridecyl-3-methylimidazolium tetrafluoroborate	322.3	Peter. Kissinger and W. R. Heineman, Laboratory Techniques in Electroanalytical Chemistry, Revised and Expanded, 2nd ed., 1 online resource (910 pages) vols. Boca Raton: Chapman and Hall/CRC, 2018.	301.1	287.68	302
1-undecyl-3-methylimidazolium tetrafluoroborate	294.5	S. Zhang, X. Lu, Q. Zhou, X. Li, X. Zhang, and S. Li, Ionic liquids: physicochemical properties. Elsevier, 2009.	308.62	289.78	302.44
1-((undecyloxy)methyl)pyridinium n-cyclohexylsulfamate	297.4	J. Pernak et al., “Sweet ionic liquids-cyclamates: Synthesis, properties, and application as feeding deterrents,” Sci. China Chem., vol. 55, no. 8, pp. 1532–1541, 2012.	295.19	393.16	285.64
1-vinyl-3-butylimidazolium bromide	256.1	A. R. Katritzky et al., “Correlation of the melting points of potential ionic liquids (imidazolium bromides and benzimidazolium bromides) using the CODESSA program,” J. Chem. Inf. Comput. Sci., vol. 42, no. 2, pp. 225–231, 2002.	362.73	291.49	323.31
(2-decanoyloxyethyl)dimethylpentyloxymethylammonium trifluoroacetate	279.8	U. Domańska, Z. Żołek-Tryznowska, and M. Królikowski, “Thermodynamic phase behavior of ionic liquids,” J. Chem. Eng. Data, vol. 52, no. 5, pp. 1872–1880, 2007.	286.08	265.33	287.11
2-(docosyloxy)-n,n,n-trimethyl-2-oxoethan-1-aminium dicyanamide	353	Y. De Gaetano, A. Mohamadou, S. Boudesocque, J. Hubert, R. Plantier-Royon, and L. Dupont, “Ionic liquids derived from esters of Glycine Betaine: Synthesis and characterization,” J. Mol. Liq., vol. 207, pp. 60–66, 2015.	277.89	247.46	298.71
2-(docosyloxy)-n,n,n-trimethyl-2-oxoethan-1-aminium methanesulfonate	381.2	Y. De Gaetano, A. Mohamadou, S. Boudesocque, J. Hubert, R. Plantier-Royon, and L. Dupont, “Ionic liquids derived from esters of Glycine Betaine: Synthesis and characterization,” J. Mol. Liq., vol. 207, pp. 60–66, 2015.	323.5	292.81	334.97
2-(dodecyloxy)-n,n,n-trimethyl-2-oxoethan-1-aminium dicyanamide	331.1	Y. De Gaetano, A. Mohamadou, S. Boudesocque, J. Hubert, R. Plantier-Royon, and L. Dupont, “Ionic liquids derived from esters of Glycine Betaine: Synthesis and characterization,” J. Mol. Liq., vol. 207, pp. 60–66, 2015.	315.48	257.95	300.9
2-(dodecyloxy)-n,n,n-trimethyl-2-oxoethan-1-aminium methanesulfonate	377.2	Y. De Gaetano, A. Mohamadou, S. Boudesocque, J. Hubert, R. Plantier-Royon, and L. Dupont, “Ionic liquids derived from esters of Glycine Betaine: Synthesis and characterization,” J. Mol. Liq., vol. 207, pp. 60–66, 2015.	361.09	303.3	337.16
2-(dodecyloxy)-n,n,n-trimethyl-2-oxoethan-1-aminium perchlorate	357.1	Y. De Gaetano, A. Mohamadou, S. Boudesocque, J. Hubert, R. Plantier-Royon, and L. Dupont, “Ionic liquids derived from esters of Glycine Betaine: Synthesis and characterization,” J. Mol. Liq., vol. 207, pp. 60–66, 2015.	390.73	317.51	374.61
2-(dodecyloxy)-n,n,n-trimethyl-2-oxoethan-1-aminium tetrafluoroborate	362.1	Y. De Gaetano, A. Mohamadou, S. Boudesocque, J. Hubert, R. Plantier-Royon, and L. Dupont, “Ionic liquids derived from esters of Glycine Betaine: Synthesis and characterization,” J. Mol. Liq., vol. 207, pp. 60–66, 2015.	382.35	320.56	338.94
2-(hexadecyloxy)-n,n,n-trimethyl-2-oxoethan-1-aminium dicyanamide	336.1	Y. De Gaetano, A. Mohamadou, S. Boudesocque, J. Hubert, R. Plantier-Royon, and L. Dupont, “Ionic liquids derived from esters of Glycine Betaine: Synthesis and characterization,” J. Mol. Liq., vol. 207, pp. 60–66, 2015.	300.44	253.75	300.03
2-(hexadecyloxy)-n,n,n-trimethyl-2-oxoethan-1-aminium methanesulfonate	378.2	Y. De Gaetano, A. Mohamadou, S. Boudesocque, J. Hubert, R. Plantier-Royon, and L. Dupont, “Ionic liquids derived from esters of Glycine Betaine: Synthesis and characterization,” J. Mol. Liq., vol. 207, pp. 60–66, 2015.	346.05	299.1	336.28
2-(hexadecyloxy)-n,n,n-trimethyl-2-oxoethan-1-aminium perchlorate	372.1	Y. De Gaetano, A. Mohamadou, S. Boudesocque, J. Hubert, R. Plantier-Royon, and L. Dupont, “Ionic liquids derived from esters of Glycine Betaine: Synthesis and characterization,” J. Mol. Liq., vol. 207, pp. 60–66, 2015.	375.7	313.31	373.73
2-(hexadecyloxy)-n,n,n-trimethyl-2-oxoethan-1-aminium tetrafluoroborate	377.2	Y. De Gaetano, A. Mohamadou, S. Boudesocque, J. Hubert, R. Plantier-Royon, and L. Dupont, “Ionic liquids derived from esters of Glycine Betaine: Synthesis and characterization,” J. Mol. Liq., vol. 207, pp. 60–66, 2015.	367.32	316.36	338.07
2-(hexyloxy)-n,n,n-trimethyl-2-oxoethan-1-aminium methanesulfonate	376.2	Y. De Gaetano, A. Mohamadou, S. Boudesocque, J. Hubert, R. Plantier-Royon, and L. Dupont, “Ionic liquids derived from esters of Glycine Betaine: Synthesis and characterization,” J. Mol. Liq., vol. 207, pp. 60–66, 2015.	383.64	309.6	338.48
2-(hexyloxy)-n,n,n-trimethyl-2-oxoethan-1-aminium tetrafluoroborate	331.1	Y. De Gaetano, A. Mohamadou, S. Boudesocque, J. Hubert, R. Plantier-Royon, and L. Dupont, “Ionic liquids derived from esters of Glycine Betaine: Synthesis and characterization,” J. Mol. Liq., vol. 207, pp. 60–66, 2015.	404.91	326.86	340.26
2-hydroxyethanaminium tetrafluoroborate	306.8	J. Zhu, L. Bai, B. Chen, and W. Fei, “Thermodynamical properties of phase change materials based on ionic liquids,” Chem. Eng. J., vol. 147, no. 1, pp. 58–62, 2009.	330.84	345.96	325.74
2-hydroxyethylammonium methylsulfate	372.2	T. L. Greaves, A. Weerawardena, C. Fong, I. Krodkiewska, and C. J. Drummond, “Protic ionic liquids: solvents with tunable phase behavior and physicochemical properties,” J. Phys. Chem. B, vol. 110, no. 45, pp. 22479–22487, 2006.	302.86	320.45	326.63
2-hydroxyethylammonium nitrate	324	T. L. Greaves, A. Weerawardena, C. Fong, I. Krodkiewska, and C. J. Drummond, “Protic ionic liquids: solvents with tunable phase behavior and physicochemical properties,” J. Phys. Chem. B, vol. 110, no. 45, pp. 22479–22487, 2006.	324.54	334.71	333.77
2-hydroxyethylammonium nitrate	324	T. L. Greaves, A. Weerawardena, C. Fong, and C. J. Drummond, “Many protic ionic liquids mediate hydrocarbon-solvent interactions and promote amphiphile self-assembly,” Langmuir, vol. 23, no. 2, pp. 402–404, 2007.	324.54	334.71	333.77
ethanolammonium nitrate	324.1	T. L. Greaves, A. Weerawardena, C. Fong, I. Krodkiewska, and C. J. Drummond, “Protic ionic liquids: solvents with tunable phase behavior and physicochemical properties,” J. Phys. Chem. B, vol. 110, no. 45, pp. 22479–22487, 2006.	324.54	334.71	333.77
(2-hydroxyethyl)-dimethylundecyloxymethylammonium dicyanamide	283.5	U. Domańska, Z. Żołek-Tryznowska, and M. Królikowski, “Thermodynamic phase behavior of ionic liquids,” J. Chem. Eng. Data, vol. 52, no. 5, pp. 1872–1880, 2007.	261.93	250.73	285.69
2-hydroxyethyltrimethylammonium dihydrogen phosphate	392.2	K. Fujita, D. R. MacFarlane, and M. Forsyth, “Protein solubilising and stabilising ionic liquids,” Chem. Commun., no. 38, pp. 4804–4806, 2005.	251.89	388.68	370.84
n,n-methyl-n-ethyl-n-(2-methoxyethyl) ammonium trifluoromethyltrifluoroborate	281.2	Z.-B. Zhou, H. Matsumoto, and K. Tatsumi, “Low‐melting, low‐viscous, hydrophobic ionic liquids: aliphatic quaternary ammonium salts with perfluoroalkyltrifluoroborates,” Chem. Eur. J., vol. 11, no. 2, pp. 752–766, 2005.	325.62	295.78	275.52
n,n,n-trimethyl-n-(2-methoxyethyl)ammonium bis((trifluoromethyl)sulfonyl)imide	310	Z.-B. Zhou, H. Matsumoto, and K. Tatsumi, “Low‐melting, low‐viscous, hydrophobic ionic liquids: aliphatic quaternary ammonium salts with perfluoroalkyltrifluoroborates,” Chem. Eur. J., vol. 11, no. 2, pp. 752–766, 2005.	327.85	312.51	277.45
2-methoxy-n,n,n-trimethylethan-1-aminium tetrafluoroborate	327.1	Z.-B. Zhou, H. Matsumoto, and K. Tatsumi, “Low‐melting, low‐viscous, hydrophobic ionic liquids: aliphatic quaternary ammonium salts with perfluoroalkyltrifluoroborates,” Chem. Eur. J., vol. 11, no. 2, pp. 752–766, 2005.	380.77	339.5	312.26
n,n,n-trimethyl-n-(2-methoxyethyl)ammonium tetrafluoroborate	327.1	Z.-B. Zhou, H. Matsumoto, and K. Tatsumi, “A new class of hydrophobic ionic liquids: Trialkyl (2-methoxyethyl) ammonium perfluoroethyltrifluoroborate,” Chem. Lett., vol. 33, no. 7, pp. 886–887, 2004.	380.77	339.5	312.26
n,n,n-trimethyl-n-(2-methoxyethyl) ammonium (nonafluoro-n-butyl)trifluoroborate	323.1	Z.-B. Zhou, H. Matsumoto, and K. Tatsumi, “Low‐melting, low‐viscous, hydrophobic ionic liquids: aliphatic quaternary ammonium salts with perfluoroalkyltrifluoroborates,” Chem. Eur. J., vol. 11, no. 2, pp. 752–766, 2005.	329.08	314.04	288.56
n,n,n-trimethyl-n-(2-methoxyethyl) ammonium pentafluoroethyltrifluoroborate	303.2	Z.-B. Zhou, H. Matsumoto, and K. Tatsumi, “Low‐melting, low‐viscous, hydrophobic ionic liquids: aliphatic quaternary ammonium salts with perfluoroalkyltrifluoroborates,” Chem. Eur. J., vol. 11, no. 2, pp. 752–766, 2005.	329.28	302.92	280.02
n,n,n-trimethyl-n-(2-methoxyethyl) ammonium pentafluoroethyltrifluoroborate	303.2	Z.-B. Zhou, H. Matsumoto, and K. Tatsumi, “A new class of hydrophobic ionic liquids: Trialkyl (2-methoxyethyl) ammonium perfluoroethyltrifluoroborate,” Chem. Lett., vol. 33, no. 7, pp. 886–887, 2004.	329.28	302.92	280.02
n,n,n-trimethyl-n-(2-methoxyethyl) ammonium (heptafluoro-n-propyl)trifluoroborate	296	Z.-B. Zhou, H. Matsumoto, and K. Tatsumi, “Low‐melting, low‐viscous, hydrophobic ionic liquids: aliphatic quaternary ammonium salts with perfluoroalkyltrifluoroborates,” Chem. Eur. J., vol. 11, no. 2, pp. 752–766, 2005.	329.18	308.48	284.29
n,n,n-trimethyl-n-(2-methoxyethyl) ammonium trifluoromethyltrifluoroborate	350.3	Z.-B. Zhou, H. Matsumoto, and K. Tatsumi, “Low‐melting, low‐viscous, hydrophobic ionic liquids: aliphatic quaternary ammonium salts with perfluoroalkyltrifluoroborates,” Chem. Eur. J., vol. 11, no. 2, pp. 752–766, 2005.	329.38	301.6	275.74
2-methylbutylammonium formate	272.1	T. L. Greaves, A. Weerawardena, C. Fong, I. Krodkiewska, and C. J. Drummond, “Protic ionic liquids: solvents with tunable phase behavior and physicochemical properties,” J. Phys. Chem. B, vol. 110, no. 45, pp. 22479–22487, 2006.	318.9	280.31	308.42
3-methylbutylammonium formate	320	T. L. Greaves, A. Weerawardena, C. Fong, I. Krodkiewska, and C. J. Drummond, “Protic ionic liquids: solvents with tunable phase behavior and physicochemical properties,” J. Phys. Chem. B, vol. 110, no. 45, pp. 22479–22487, 2006.	318.9	280.31	308.42
3-methylbutylammonium formate	320	T. L. Greaves, A. Weerawardena, C. Fong, and C. J. Drummond, “Many protic ionic liquids mediate hydrocarbon-solvent interactions and promote amphiphile self-assembly,” Langmuir, vol. 23, no. 2, pp. 402–404, 2007.	318.9	280.31	308.42
2-methylpropylammonium formate	299.2	T. L. Greaves, A. Weerawardena, C. Fong, I. Krodkiewska, and C. J. Drummond, “Protic ionic liquids: solvents with tunable phase behavior and physicochemical properties,” J. Phys. Chem. B, vol. 110, no. 45, pp. 22479–22487, 2006.	322.65	280.03	308.64
2-methylpropylammonium formate	299.2	T. L. Greaves, A. Weerawardena, C. Fong, and C. J. Drummond, “Many protic ionic liquids mediate hydrocarbon-solvent interactions and promote amphiphile self-assembly,” Langmuir, vol. 23, no. 2, pp. 402–404, 2007.	322.65	280.03	308.64
3-methyl-1-(3-bromopropyl)-imidazolium hexafluorophosphate	318.1	D. Zhang, J. Chen, Y. Liang, and H. Zhou, “Facile synthesis of novel ionic liquids containing dithiocarbamate,” Synth. Commun., vol. 35, no. 4, pp. 521–526, 2005.	431.57	326.71	322.37
3-methyl-1-(n-butylcarbamoylmethyl) imidazolium hexafluorophosphate	337	N. Gathergood, M. T. Garcia, and P. J. Scammells, “Biodegradable ionic liquids: Part I. Concept, preliminary targets and evaluation,” Green Chem., vol. 6, no. 3, pp. 166–175, 2004.	407.13	335.99	359.68
3-methyl-1-octadecyl-1h-imidazolium bis((trifluoromethyl)sulfonyl)amide	327.1	Y. Shimizu, Y. Ohte, Y. Yamamura, and K. Saito, “Is the liquid or the solid phase responsible for the low melting points of ionic liquids? Alkyl-chain-length dependence of thermodynamic properties of [Cnmim][Tf2N],” Chem. Phys. Lett., vol. 470, no. 4–6, pp. 295–299, 2009.	229.39	255.44	266.09
3-methyl-1-octadecyl-1h-imidazolium bis((trifluoromethyl)sulfonyl)amide	328.1	H. Weiss et al., “Mesoscopic correlation functions in heterogeneous ionic liquids,” J. Phys. Chem. B, vol. 121, no. 3, pp. 620–629, 2017.	229.39	255.44	266.09
1-octadecyl-3-methylimidazolium bis(trifluoromethane)sulfonimide	318	A. E. Bradley, C. Hardacre, J. D. Holbrey, S. Johnston, S. E. J. McMath, and M. Nieuwenhuyzen, “Small-angle X-ray scattering studies of liquid crystalline 1-alkyl-3-methylimidazolium salts,” Chem. Mater., vol. 14, no. 2, pp. 629–635, 2002.	229.39	255.44	266.09
3-methyl-1-octylimidazolium dicyanamide	268.1	N. Papaiconomou, N. Yakelis, J. Salminen, R. Bergman, and J. M. Prausnitz, “Synthesis and properties of seven ionic liquids containing 1-methyl-3-octylimidazolium or 1-butyl-4-methylpyridinium cations,” J. Chem. Eng. Data, vol. 51, no. 4, pp. 1389–1393, 2006.	253.02	230.33	265.06
3-propoxymethyl-1-butoxymethylimidazolium hexafluorophosphate	320.2	J. Pernak, A. Czepukowicz, and R. Poźniak, “New ionic liquids and their antielectrostatic properties,” Ind. Eng. Chem. Res., vol. 40, no. 11, pp. 2379–2383, 2001.	318.17	310.9	292.25
3-triethylammoniopropanesulfonic acid hydrosulfate	264	F. Dong, L. Jun, Z. Xinli, Y. Zhiwen, and L. Zuliang, “One-pot green procedure for Biginelli reaction catalyzed by novel task-specific room-temperature ionic liquids,” J. Mol. Catal. Chem., vol. 274, no. 1–2, pp. 208–211, 2007.	331.67	259.82	306.82
3-trimethylammoniopropanesulfonic acid hydrosulfate	261.1	F. Dong, L. Jun, Z. Xinli, Y. Zhiwen, and L. Zuliang, “One-pot green procedure for Biginelli reaction catalyzed by novel task-specific room-temperature ionic liquids,” J. Mol. Catal. Chem., vol. 274, no. 1–2, pp. 208–211, 2007.	342.94	277.27	307.48
4-(3-hydroxypropyl)-4-methylmorpholinium bis(trifluoromethylsulfonyl)imide	287	M. Wlazło, A. Marciniak, M. Zawadzki, and B. Dudkiewicz, “Activity coefficients at infinite dilution and physicochemical properties for organic solutes and water in the ionic liquid 4-(3-hydroxypropyl)-4-methylmorpholinium bis (trifluoromethylsulfonyl)-amide,” J. Chem. Thermodyn., vol. 86, pp. 154–161, 2015.	281.02	285.4	292.26
4-butyl-4-methylmorpholinium bromide	484.2	M. Królikowski, M. Królikowska, and A. Lipińska, “Phase equilibria study on bromide-based ionic liquids with glycols and sulfolane. Experimental data and correlation,” J. Chem. Thermodyn., vol. 122, pp. 142–153, 2018.	377.91	355.67	362.65
4-butyl-4-methylmorpholinium bromide	484.5	M. Zawadzki, M. Królikowska, J. Antonowicz, P. Lipiński, and M. Karpińska, “Physicochemical and thermodynamic properties of the {1-alkyl-1-methylmorpholinium bromide,[C1Cn= 3, 4, 5MOR] Br, or 1-methyl-1-pentylpiperidinium bromide,[C1C5PIP] Br+ water} binary systems,” J. Chem. Thermodyn., vol. 98, pp. 324–337, 2016.	377.91	355.67	362.65
4-dodecyl-1-methylpyridinium chloride	323.9	E. J. R. Sudholter, J. B. F. N. Engberts, and W. H. de Jeu, “Thermotropic Liquid-Crystallhe Behavior of Some Single- and Double-Chalned PyrMinium Amphlphlles,” J. Phys. Chem., vol. 86, no. 10, pp. 1908–1913, Nov. 1981.	344.63	416.41	355.77
4-dodecyl-1-methylpyridinium iodide	386.2	E. J. R. Sudholter, J. B. F. N. Engberts, and W. H. de Jeu, “Thermotropic Liquid-Crystallhe Behavior of Some Single- and Double-Chalned PyrMinium Amphlphlles,” J. Phys. Chem., vol. 86, no. 10, pp. 1908–1913, Nov. 1981.	315.1	398.58	361.38
4-dodecyl-1-methylpyridinium perchlorate	365.9	E. J. R. Sudholter, J. B. F. N. Engberts, and W. H. de Jeu, “Thermotropic Liquid-Crystallhe Behavior of Some Single- and Double-Chalned PyrMinium Amphlphlles,” J. Phys. Chem., vol. 86, no. 10, pp. 1908–1913, Nov. 1981.	317.81	372.64	366.46
4-dodecylpyridinium chloride	397.1	E. J. R. Sudholter, J. B. F. N. Engberts, and W. H. de Jeu, “Thermotropic Liquid-Crystallhe Behavior of Some Single- and Double-Chalned PyrMinium Amphlphlles,” J. Phys. Chem., vol. 86, no. 10, pp. 1908–1913, Nov. 1981.	328.04	385	349.31
4-dodecylpyridinium iodide	365.4	E. J. R. Sudholter, J. B. F. N. Engberts, and W. H. de Jeu, “Thermotropic Liquid-Crystallhe Behavior of Some Single- and Double-Chalned PyrMinium Amphlphlles,” J. Phys. Chem., vol. 86, no. 10, pp. 1908–1913, Nov. 1981.	298.51	367.16	354.92
4-methyl-1-propyl-1,2,4-triazolium trifluoromethanesulfonate	276.4	U. G. Brauer, T. Andreah, and K. M. Miller, “The effect of counteranion on the physicochemical and thermal properties of 4-methyl-1-propyl-1, 2, 4-triazolium ionic liquids,” J. Mol. Liq., vol. 210, pp. 286–292, 2015.	298.69	302.11	315.95
4-methyl-4-pentylmorpholinium bromide	467	M. Zawadzki, M. Królikowska, J. Antonowicz, P. Lipiński, and M. Karpińska, “Physicochemical and thermodynamic properties of the {1-alkyl-1-methylmorpholinium bromide,[C1Cn= 3, 4, 5MOR] Br, or 1-methyl-1-pentylpiperidinium bromide,[C1C5PIP] Br+ water} binary systems,” J. Chem. Thermodyn., vol. 98, pp. 324–337, 2016.	374.16	354.62	362.43
4-methyl-4-propylmorpholinium bromide	453.9	M. Zawadzki, M. Królikowska, J. Antonowicz, P. Lipiński, and M. Karpińska, “Physicochemical and thermodynamic properties of the {1-alkyl-1-methylmorpholinium bromide,[C1Cn= 3, 4, 5MOR] Br, or 1-methyl-1-pentylpiperidinium bromide,[C1C5PIP] Br+ water} binary systems,” J. Chem. Thermodyn., vol. 98, pp. 324–337, 2016.	381.67	356.72	362.87
4-methyl-n-butyl pyridinium benzoate	283.7	S. Murugesan, J. M. Wiencek, R. X. Ren, and R. J. Linhardt, “Benzoate-based room temperature ionic liquids—thermal properties and glycosaminoglycan dissolution,” Carbohydr. Polym., vol. 63, no. 2, pp. 268–271, 2006.	320.81	256.5	328.37
4-nonylpyridinium chloride	392.6	E. J. R. Sudholter, J. B. F. N. Engberts, and W. H. de Jeu, “Thermotropic Liquid-Crystallhe Behavior of Some Single- and Double-Chalned PyrMinium Amphlphlles,” J. Phys. Chem., vol. 86, no. 10, pp. 1908–1913, Nov. 1981.	339.32	388.15	349.97
alaninium nitrate	432.2	G. Tao, L. He, N. Sun, and Y. Kou, “New generation ionic liquids: cations derived from amino acids,” Chem. Commun., no. 28, pp. 3562–3564, 2005.	363.53	383.8	346.45
alaninium tetrafluoroborate	351.2	G. Tao, L. He, N. Sun, and Y. Kou, “New generation ionic liquids: cations derived from amino acids,” Chem. Commun., no. 28, pp. 3562–3564, 2005.	369.82	395.05	338.42
alaninium trifluoroacetate	355	G. Tao, L. He, N. Sun, and Y. Kou, “New generation ionic liquids: cations derived from amino acids,” Chem. Commun., no. 28, pp. 3562–3564, 2005.	295.3	357.12	306.24
ammonium, trioctylpropyl-, bromide	351.2	T. G. Coker, J. Ambrose, and G. J. Janz, “Fusion properties of some ionic quaternary ammonium compounds,” J. Am. Chem. Soc., vol. 92, no. 18, pp. 5293–5297, 1970.	345.66	346.14	376.11
trioctyl-propylammonium bromide	347.2	D. M. Eike, J. F. Brennecke, and E. J. Maginn, “Predicting melting points of quaternary ammonium ionic liquids,” Green Chem., vol. 5, no. 3, pp. 323–328, 2003.	345.66	346.14	376.11
(buten-1-yl)triethylphosphonium bis(trifluoromethylsulfonyl)imide	322	J. J. Fillion, H. Xia, M. A. Desilva, M. Quiroz-Guzman, and J. F. Brennecke, “Phase transitions, decomposition temperatures, viscosities, and densities of phosphonium, ammonium, and imidazolium ionic liquids with aprotic heterocyclic anions,” J. Chem. Eng. Data, vol. 61, no. 8, pp. 2897–2914, 2016.	348.57	317.56	273.81
butylammonium formate	275.1	T. L. Greaves, A. Weerawardena, C. Fong, I. Krodkiewska, and C. J. Drummond, “Protic ionic liquids: solvents with tunable phase behavior and physicochemical properties,” J. Phys. Chem. B, vol. 110, no. 45, pp. 22479–22487, 2006.	306.39	284.61	285.5
butylammonium formate	275.3	T. L. Greaves, A. Weerawardena, C. Fong, and C. J. Drummond, “Many protic ionic liquids mediate hydrocarbon-solvent interactions and promote amphiphile self-assembly,” Langmuir, vol. 23, no. 2, pp. 402–404, 2007.	306.39	284.61	285.5
butyltriethylammonium bromide	490.1	M. Królikowska, M. Zawadzki, and T. Kuna, “Physicochemical and thermodynamic properties of the {1-alkyl-1-methylpiperidinium bromide [C1Cn= 2, 4PIP][Br], or 1-butylpyridinium bromide,[C4Py][Br], or tri (ethyl) butylammonium bromide [N2, 2, 2, 4][Br]+ water} binary systems,” Thermochim. Acta, vol. 671, pp. 220–231, 2019.	409.57	367.99	379.83
dibutyldimethylammonium bromide	428.5	S. Busi, M. Lahtinen, J. Valkonen, and K. Rissanen, “Synthesis, characterization and thermal behavior of nine new R2R2′ N+ A−-type quaternary ammonium tetrafluoroborate or hexafluorophosphate salts prepared by metathesis from analogous halide salts,” J. Mol. Struct., vol. 875, no. 1–3, pp. 549–559, 2008.	409.57	376.2	379.83
butyltrihexylphosphonium bromide	303.2	A. Cieniecka-Rosłonkiewicz, J. Pernak, J. Kubis-Feder, A. Ramani, A. J. Robertson, and K. R. Seddon, “Synthesis, anti-microbial activities and anti-electrostatic properties of phosphonium-based ionic liquids,” Green Chem., vol. 7, no. 12, pp. 855–862, 2005.	355.98	343.52	371.57
butyltrimethylammonium bis(trifluoromethylsulfonyl)imide	289.1	D. R. MacFarlane, P. Meakin, N. Amini, and M. Forsyth, “Structural studies of ambient temperature plastic crystal ion conductors,” J. Phys. Condens. Matter, vol. 13, no. 36, pp. 8257–8267, Aug. 2001, doi: 10.1088/0953-8984/13/36/303.	334.56	321.4	296.22
butyltrimethylammonium bis(trifluoromethylsulfonyl)imide	290.1	M. L. P. Le, N. A. Tran, H. P. K. Ngo, and T. G. Nguyen, “Liquid electrolytes based on ionic liquids for lithium-ion batteries,” J. Solut. Chem., vol. 44, no. 12, pp. 2332–2343, 2015.	334.56	321.4	296.22
butyltrimethylammonium bis(trifluoromethylsulfonyl)imide	292.1	H. Tokuda, K. Ishii, M. A. B. H. Susan, S. Tsuzuki, K. Hayamizu, and M. Watanabe, “Physicochemical properties and structures of room-temperature ionic liquids. 3. Variation of cationic structures,” J. Phys. Chem. B, vol. 110, no. 6, pp. 2833–2839, 2006.	334.56	321.4	296.22
butyltrimethylammonium bis(trifluoromethylsulfonyl)imide	292.1	H. Tokuda, S. Tsuzuki, M. A. B. H. Susan, K. Hayamizu, and M. Watanabe, “How ionic are room-temperature ionic liquids? An indicator of the physicochemical properties,” J. Phys. Chem. B, vol. 110, no. 39, pp. 19593–19600, 2006.	334.56	321.4	296.22
dimethyl-ethyl-propylammonium bis((trifluoromethyl)sulfonyl)imide	295.1	D. R. McFarlane, J. Sun, J. Golding, P. Meakin, and M. Forsyth, “High conductivity molten salts based on the imide ion,” Electrochimica Acta, vol. 45, no. 8–9, pp. 1271–1278, 2000.	334.56	316.63	296.22
n-ethyl-n,n-dimethyl-1-propanaminium 1,1,1-trifluoro-n-[(trifluoromethyl)sulfonyl]methanesulfonamide	261.1	M. L. P. Le, N. A. Tran, H. P. K. Ngo, and T. G. Nguyen, “Liquid electrolytes based on ionic liquids for lithium-ion batteries,” J. Solut. Chem., vol. 44, no. 12, pp. 2332–2343, 2015.	334.56	316.63	296.22
n-ethyl-n,n-dimethyl-1-propanaminium 1,1,1-trifluoro-n-[(trifluoromethyl)sulfonyl]methanesulfonamide	261.1	L. T. Le et al., “Mixing ionic liquids and ethylene carbonate as safe electrolytes for lithium-ion batteries,” J. Mol. Liq., vol. 271, pp. 769–777, 2018.	334.56	316.63	296.22
n-ethyl-n,n-dimethyl-1-propanaminium 1,1,1-trifluoro-n-[(trifluoromethyl)sulfonyl]methanesulfonamide	263.1	D. R. MacFarlane, P. Meakin, N. Amini, and M. Forsyth, “Structural studies of ambient temperature plastic crystal ion conductors,” J. Phys. Condens. Matter, vol. 13, no. 36, pp. 8257–8267, Aug. 2001, doi: 10.1088/0953-8984/13/36/303.	334.56	316.63	296.22
trimethyl-butylammonium bis((trifluoromethyl) sulfonyl)imide	280.2	D. R. McFarlane, J. Sun, J. Golding, P. Meakin, and M. Forsyth, “High conductivity molten salts based on the imide ion,” Electrochimica Acta, vol. 45, no. 8–9, pp. 1271–1278, 2000.	334.56	321.4	296.22
dimethyl-ethyl-propylammonium bis(trifluoromethane)sulfonimide	259.2	D. R. McFarlane, J. Sun, J. Golding, P. Meakin, and M. Forsyth, “High conductivity molten salts based on the imide ion,” Electrochimica Acta, vol. 45, no. 8–9, pp. 1271–1278, 2000.	334.56	316.63	296.22
triethyl-methylammonium bis(trifluoromethylsulfonyl)imide	402.2	H. Matsumoto, H. Kageyama, and Y. Miyazaki, “Physical and electrochemical properties of room temperature molten salt based on aliphatic onium cations and asymmetric amide anion,” ECS Proc. Vol., vol. 2002, no. 1, p. 1057, 2002.	334.56	313.19	296.22
butyltris(3-methylbutyl)ammonium bromide	395.2	T. G. Coker, J. Ambrose, and G. J. Janz, “Fusion properties of some ionic quaternary ammonium compounds,” J. Am. Chem. Soc., vol. 92, no. 18, pp. 5293–5297, 1970.	424.52	344.81	447.28
butyronitriletrimethylammonium hexafluorophosphate	435.7	Q. Zhang et al., “Physicochemical properties of nitrile-functionalized ionic liquids,” J. Phys. Chem. B, vol. 111, no. 11, pp. 2864–2872, 2007.	483.13	339.59	398.41
butyronitriletrimethylammonium tetrafluoroborate	334.1	Q. Zhang et al., “Physicochemical properties of nitrile-functionalized ionic liquids,” J. Phys. Chem. B, vol. 111, no. 11, pp. 2864–2872, 2007.	463.92	321.66	371.27
choline bis(trifluoromethylsulfonyl)imide	305.7	L. Fernandez et al., “Indirect assessment of the fusion properties of choline chloride from solid-liquid equilibria data,” Fluid Phase Equilibria, vol. 448, pp. 9–14, 2017.	327.71	298.83	310.31
choline bis(trifluoromethylsulfonyl)imide	306.1	M. Villanueva, J. J. Parajó, P. B. Sánchez, J. García, and J. Salgado, “Liquid range temperature of ionic liquids as potential working fluids for absorption heat pumps,” J. Chem. Thermodyn., vol. 91, pp. 127–135, 2015.	327.71	298.83	310.31
choline bromide	581.6	D. O. Abranches, L. P. Silva, M. A. R. Martins, L. Fernandez, S. P. Pinho, and J. A. P. Coutinho, “Can cholinium chloride form eutectic solvents with organic chloride-based salts?,” Fluid Phase Equilibria, vol. 493, pp. 120–126, Aug. 2019, doi: 10.1016/j.fluid.2019.04.019.	413.99	362.89	394.58
choline tosylate	378.1	J. J. Parajo, M. Villanueva, J. Troncoso, and J. Salgado, “Thermophysical properties of choline and pyridinium based ionic liquids as advanced materials for energy applications,” J. Chem. Thermodyn., vol. 141, p. 105947, 2020.	362.33	368.13	378.13
cholinium perfluorobutanesulfonate	436	N. S. Vieira et al., “Fluorination effects on the thermodynamic, thermophysical and surface properties of ionic liquids,” J. Chem. Thermodyn., vol. 97, pp. 354–361, 2016.	371.53	346.55	344.56
di(alaninium) sulfate	414.1	G. Tao, L. He, N. Sun, and Y. Kou, “New generation ionic liquids: cations derived from amino acids,” Chem. Commun., no. 28, pp. 3562–3564, 2005.	422.86	414.95	464.04
dibenzyldimethylammonium bromide	448.3	P. Nockemann et al., “Choline saccharinate and choline acesulfamate: ionic liquids with low toxicities,” J. Phys. Chem. B, vol. 111, no. 19, pp. 5254–5263, 2007.	428.75	452.34	423.71
dibenzyldimethylammonium hexafluorophosphate	491.2	S. Busi, M. Lahtinen, J. Valkonen, and K. Rissanen, “Synthesis, characterization and thermal behavior of nine new R2R2′ N+ A−-type quaternary ammonium tetrafluoroborate or hexafluorophosphate salts prepared by metathesis from analogous halide salts,” J. Mol. Struct., vol. 875, no. 1–3, pp. 549–559, 2008.	414.59	433.21	401.39
dibenzyldimethylammonium tetrafluoroborate	439	S. Busi, M. Lahtinen, J. Valkonen, and K. Rissanen, “Synthesis, characterization and thermal behavior of nine new R2R2′ N+ A−-type quaternary ammonium tetrafluoroborate or hexafluorophosphate salts prepared by metathesis from analogous halide salts,” J. Mol. Struct., vol. 875, no. 1–3, pp. 549–559, 2008.	395.38	415.28	374.25
didecyldiethylammonium bromide	318.1	S. Engin Özdil, H. Akbaş, and M. Boz, “Synthesis and physicochemical properties of double-chain cationic surfactants,” J. Chem. Eng. Data, vol. 61, no. 1, pp. 142–150, 2016.	356.94	351.96	376.76
tetrahexylammonium bromide	377.2	T. G. Coker, J. Ambrose, and G. J. Janz, “Fusion properties of some ionic quaternary ammonium compounds,” J. Am. Chem. Soc., vol. 92, no. 18, pp. 5293–5297, 1970.	356.94	349.29	376.76
didecyldimethylammonium nitrate	304.8	U. Domańska, K. Ługowska, and J. Pernak, “Phase equilibria of didecyldimethylammonium nitrate ionic liquid with water and organic solvents,” J. Chem. Thermodyn., vol. 39, no. 5, pp. 729–736, 2007.	324.8	315.29	335.78
didecyldimethylammonium nitrate	304.8	C. I. Melo, R. Bogel-Łukasik, M. N. da Ponte, and E. Bogel-Łukasik, “Ammonium ionic liquids as green solvents for drugs,” Fluid Phase Equilibria, vol. 338, pp. 209–216, 2013.	324.8	315.29	335.78
didecyldimethylammonium tetrafluoroborate	300.7	J. Pernak et al., “Long alkyl chain quaternary ammonium-based ionic liquids and potential applications,” Green Chem., vol. 8, no. 9, pp. 798–806, 2006.	331.09	326.54	327.75
diethanolammonium tetrafluoroborate	303.8	J. Zhu, L. Bai, B. Chen, and W. Fei, “Thermodynamical properties of phase change materials based on ionic liquids,” Chem. Eng. J., vol. 147, no. 1, pp. 58–62, 2009.	329.3	326.55	345.64
diethylammonium acetate	320.6	G. L. Burrell, I. M. Burgar, F. Separovic, and N. F. Dunlop, “Preparation of protic ionic liquids with minimal water content and 15N NMR study of proton transfer,” Phys. Chem. Chem. Phys., vol. 12, no. 7, pp. 1571–1577, Feb. 2010, doi: 10.1039/B921432A.	271.05	304.9	297.76
diethylammonium hydrogen sulfate	354.1	V. Govinda, P. Attri, P. Venkatesu, and P. Venkateswarlu, “Thermophysical properties of dimethylsulfoxide with ionic liquids at various temperatures,” Fluid Phase Equilibria, vol. 304, no. 1–2, pp. 35–43, 2011.	332.45	322.87	314.27
diethyldihexylammonium bromide	347.8	S. Busi, M. Lahtinen, H. Mansikkamäki, J. Valkonen, and K. Rissanen, “Synthesis, characterization and thermal properties of small R2R′ 2N+ X−-type quaternary ammonium halides,” J. Solid State Chem., vol. 178, no. 6, pp. 1722–1737, 2005.	387.01	360.36	378.52
diethyldihexylammonium iodine	345.8	S. Busi, M. Lahtinen, H. Mansikkamäki, J. Valkonen, and K. Rissanen, “Synthesis, characterization and thermal properties of small R2R′ 2N+ X−-type quaternary ammonium halides,” J. Solid State Chem., vol. 178, no. 6, pp. 1722–1737, 2005.	359.32	346.19	359.65
diethyldipentylammonium bromide	330.7	S. Busi, M. Lahtinen, H. Mansikkamäki, J. Valkonen, and K. Rissanen, “Synthesis, characterization and thermal properties of small R2R′ 2N+ X−-type quaternary ammonium halides,” J. Solid State Chem., vol. 178, no. 6, pp. 1722–1737, 2005.	394.53	362.46	378.96
dihexyldimethylammonium bromide	327.2	S. Busi, M. Lahtinen, H. Mansikkamäki, J. Valkonen, and K. Rissanen, “Synthesis, characterization and thermal properties of small R2R′ 2N+ X−-type quaternary ammonium halides,” J. Solid State Chem., vol. 178, no. 6, pp. 1722–1737, 2005.	394.53	372	378.96
diethyldipentylammonium iodine	367.8	S. Busi, M. Lahtinen, H. Mansikkamäki, J. Valkonen, and K. Rissanen, “Synthesis, characterization and thermal properties of small R2R′ 2N+ X−-type quaternary ammonium halides,” J. Solid State Chem., vol. 178, no. 6, pp. 1722–1737, 2005.	366.83	348.29	360.09
dihexyldimethylammonium iodine	318.4	S. Busi, M. Lahtinen, H. Mansikkamäki, J. Valkonen, and K. Rissanen, “Synthesis, characterization and thermal properties of small R2R′ 2N+ X−-type quaternary ammonium halides,” J. Solid State Chem., vol. 178, no. 6, pp. 1722–1737, 2005.	366.83	357.83	360.09
diethylmethylammonium methanesulfonate	312.1	J. J. Parajó, M. Villanueva, P. B. Sánchez, and J. Salgado, “Liquid window of some biologically-active ionic liquids,” J. Chem. Thermodyn., vol. 126, pp. 1–10, 2018.	353.37	330.68	323.01
diethylmethylammonium trifluoromethanesulfonate	267.1	T. Yasuda, H. Kinoshita, M. S. Miran, S. Tsuzuki, and M. Watanabe, “Comparative study on physicochemical properties of protic ionic liquids based on allylammonium and propylammonium cations,” J. Chem. Eng. Data, vol. 58, no. 10, pp. 2724–2732, 2013.	365.84	356.23	311.4
diethylmethylammonium trifluoromethanesulfonate	268.1	J. J. Parajó, M. Villanueva, P. B. Sánchez, and J. Salgado, “Liquid window of some biologically-active ionic liquids,” J. Chem. Thermodyn., vol. 126, pp. 1–10, 2018.	365.84	356.23	311.4
n,n-dimethylpropan-1-aminium trifluoromethanesulfonate	293.1	T. Yasuda, H. Kinoshita, M. S. Miran, S. Tsuzuki, and M. Watanabe, “Comparative study on physicochemical properties of protic ionic liquids based on allylammonium and propylammonium cations,” J. Chem. Eng. Data, vol. 58, no. 10, pp. 2724–2732, 2013.	365.84	359.66	311.4
diethylmethylsulfonium bis[(trifluoromethyl)sulfonyl]imide	256.4	U. Domańska, M. Królikowski, M. Zawadzki, and A. Wróblewska, “Phase equilibrium investigation with ionic liquids and selectivity in separation of 2-phenylethanol from water,” J. Chem. Thermodyn., vol. 102, pp. 357–366, 2016.	263.01	298.74	274.84
dimethylammonium tetrafluoroborate	375	H. Ishida, T. Iwachido, and R. Ikeda, “Phase Transitions in Dimethylammonium Tetrafluoroborate and Molecular Motions in Its Ionic Plastic Phase Studied by 1H and 19F NMR, Thermal Measurements, and X-Ray Powder Diffraction Techniques,” Berichte Bunsenges. Für Phys. Chem., vol. 96, no. 10, pp. 1468–1470, 1992, doi: https://doi.org/10.1002/bbpc.19920961023.	365.56	361.51	318.77
dimethyldi(2-methylbenzyl)ammonium hexafluorophosphate	543	S. Busi, M. Lahtinen, J. Valkonen, and K. Rissanen, “Synthesis, characterization and thermal behavior of nine new R2R2′ N+ A−-type quaternary ammonium tetrafluoroborate or hexafluorophosphate salts prepared by metathesis from analogous halide salts,” J. Mol. Struct., vol. 875, no. 1–3, pp. 549–559, 2008.	405.82	463.68	463.35
dimethyldi(3-methylbenzyl)ammonium hexafluorophosphate	434.2	S. Busi, M. Lahtinen, J. Valkonen, and K. Rissanen, “Synthesis, characterization and thermal behavior of nine new R2R2′ N+ A−-type quaternary ammonium tetrafluoroborate or hexafluorophosphate salts prepared by metathesis from analogous halide salts,” J. Mol. Struct., vol. 875, no. 1–3, pp. 549–559, 2008.	405.82	463.68	463.35
dimethyldi(4-methylbenzyl)ammonium hexafluorophosphate	491.2	S. Busi, M. Lahtinen, J. Valkonen, and K. Rissanen, “Synthesis, characterization and thermal behavior of nine new R2R2′ N+ A−-type quaternary ammonium tetrafluoroborate or hexafluorophosphate salts prepared by metathesis from analogous halide salts,” J. Mol. Struct., vol. 875, no. 1–3, pp. 549–559, 2008.	405.82	463.68	463.35
dimethyldi(2-methylbenzyl)ammonium tetrafluoroborate	503.7	S. Busi, M. Lahtinen, J. Valkonen, and K. Rissanen, “Synthesis, characterization and thermal behavior of nine new R2R2′ N+ A−-type quaternary ammonium tetrafluoroborate or hexafluorophosphate salts prepared by metathesis from analogous halide salts,” J. Mol. Struct., vol. 875, no. 1–3, pp. 549–559, 2008.	386.61	445.75	436.21
dimethyldi(3-methylbenzyl)ammonium tetrafluoroborate	436.2	S. Busi, M. Lahtinen, J. Valkonen, and K. Rissanen, “Synthesis, characterization and thermal behavior of nine new R2R2′ N+ A−-type quaternary ammonium tetrafluoroborate or hexafluorophosphate salts prepared by metathesis from analogous halide salts,” J. Mol. Struct., vol. 875, no. 1–3, pp. 549–559, 2008.	386.61	445.75	436.21
dimethyldi(4-methylbenzyl)ammonium tetrafluoroborate	478.8	S. Busi, M. Lahtinen, J. Valkonen, and K. Rissanen, “Synthesis, characterization and thermal behavior of nine new R2R2′ N+ A−-type quaternary ammonium tetrafluoroborate or hexafluorophosphate salts prepared by metathesis from analogous halide salts,” J. Mol. Struct., vol. 875, no. 1–3, pp. 549–559, 2008.	386.61	445.75	436.21
dimethyldi(4-methylbenzyl)ammonium bromide	475.2	S. Busi, M. Lahtinen, J. Valkonen, and K. Rissanen, “Synthesis, characterization and thermal behavior of nine new R2R2′ N+ A−-type quaternary ammonium tetrafluoroborate or hexafluorophosphate salts prepared by metathesis from analogous halide salts,” J. Mol. Struct., vol. 875, no. 1–3, pp. 549–559, 2008.	419.98	482.8	485.67
dimethyl-diethylammonium bis((trifluoromethyl)sulfonyl)imide	369.2	D. R. McFarlane, J. Sun, J. Golding, P. Meakin, and M. Forsyth, “High conductivity molten salts based on the imide ion,” Electrochimica Acta, vol. 45, no. 8–9, pp. 1271–1278, 2000.	338.32	319.01	296.44
n,n,n-trimethylpropanaminium bis((trifluoromethyl)sulfonyl)amide	292.1	S. Katsuta, Y. Shiozawa, K. Imai, Y. Kudo, and Y. Takeda, “Stability of ion pairs of bis (trifluoromethanesulfonyl) amide-based ionic liquids in dichloromethane,” J. Chem. Eng. Data, vol. 55, no. 4, pp. 1588–1593, 2010.	338.32	322.45	296.44
trimethylpropylammonium bis((trifluoromethyl)sulfonyl)imide	290.2	H. Matsumoto, M. Yanagida, K. Tanimoto, M. Nomura, Y. Kitagawa, and Y. Miyazaki, “Highly conductive room temperature molten salts based on small trimethylalkylammonium cations and bis (trifluoromethylsulfonyl) imide,” Chem. Lett., vol. 29, no. 8, pp. 922–923, 2000.	338.32	322.45	296.44
trimethylpropylammonium bis((trifluoromethyl)sulfonyl)imide	292.1	H. Matsumoto, H. Kageyama, and Y. Miyazaki, “Physical and electrochemical properties of room temperature molten salt based on aliphatic onium cations and asymmetric amide anion,” ECS Proc. Vol., vol. 2002, no. 1, p. 1057, 2002.	338.32	322.45	296.44
trimethylpropylammonium bis((trifluoromethyl)sulfonyl)imide	295.3	H. Matsumoto, M. Yanagida, K. Tanimoto, T. Kojima, Y. Tamiya, and Y. Miyazaki, “Improvement of Ionic Conductivity of Room Temperature Molten Salt Based on Quaternary Ammonium Cation and Imide Anion,” ECS Proc. Vol., vol. 1999–41, no. 1, p. 186, Jan. 1999, doi: 10.1149/199941.0186PV.	338.32	322.45	296.44
dimethyl-diethylammonium bis(trifluoromethane)sulfonimide	269.2	D. R. McFarlane, J. Sun, J. Golding, P. Meakin, and M. Forsyth, “High conductivity molten salts based on the imide ion,” Electrochimica Acta, vol. 45, no. 8–9, pp. 1271–1278, 2000.	338.32	319.01	296.44
n,n,n-trimethylpropanaminium bis(trifluoromethylsulfonyl)imide	292.1	S. Katsuta, Y. Shiozawa, K. Imai, Y. Kudo, and Y. Takeda, “Stability of ion pairs of bis (trifluoromethanesulfonyl) amide-based ionic liquids in dichloromethane,” J. Chem. Eng. Data, vol. 55, no. 4, pp. 1588–1593, 2010.	338.32	322.45	296.44
dimethyldipentylammonium bromide	349.3	S. Busi, M. Lahtinen, H. Mansikkamäki, J. Valkonen, and K. Rissanen, “Synthesis, characterization and thermal properties of small R2R′ 2N+ X−-type quaternary ammonium halides,” J. Solid State Chem., vol. 178, no. 6, pp. 1722–1737, 2005.	402.05	374.1	379.39
dimethyldipentylammonium iodine	359.6	S. Busi, M. Lahtinen, H. Mansikkamäki, J. Valkonen, and K. Rissanen, “Synthesis, characterization and thermal properties of small R2R′ 2N+ X−-type quaternary ammonium halides,” J. Solid State Chem., vol. 178, no. 6, pp. 1722–1737, 2005.	374.35	359.93	360.53
dimethyl-propyl-butylammonium bis((trifluoromethyl)sulfonyl)imide	288.1	D. R. McFarlane, J. Sun, J. Golding, P. Meakin, and M. Forsyth, “High conductivity molten salts based on the imide ion,” Electrochimica Acta, vol. 45, no. 8–9, pp. 1271–1278, 2000.	327.04	313.19	295.78
hexyltrimethylammonium bis[(trifluoromethyl)sulfonyl]imide	305.2	M. L. P. Le, N. A. Tran, H. P. K. Ngo, and T. G. Nguyen, “Liquid electrolytes based on ionic liquids for lithium-ion batteries,” J. Solut. Chem., vol. 44, no. 12, pp. 2332–2343, 2015.	327.04	319.3	295.78
n-ethyl-n-methyl-n-propylpropan-1-aminium bis((trifluoromethyl)sulfonyl)imide	288.1	M. L. P. Le, N. A. Tran, H. P. K. Ngo, and T. G. Nguyen, “Liquid electrolytes based on ionic liquids for lithium-ion batteries,” J. Solut. Chem., vol. 44, no. 12, pp. 2332–2343, 2015.	327.04	308.42	295.78
n,n-diethyl-n-methylbutan-1-aminium bis((trifluoromethyl)sulfonyl)amide	282.1	Z.-B. Zhou, H. Matsumoto, and K. Tatsumi, “Low‐melting, low‐viscous, hydrophobic ionic liquids: aliphatic quaternary ammonium salts with perfluoroalkyltrifluoroborates,” Chem. Eur. J., vol. 11, no. 2, pp. 752–766, 2005.	327.04	309.76	295.78
n,n-diethyl-n-methylbutan-1-aminium bis((trifluoromethyl)sulfonyl)amide	283.4	M. L. P. Le, N. A. Tran, H. P. K. Ngo, and T. G. Nguyen, “Liquid electrolytes based on ionic liquids for lithium-ion batteries,” J. Solut. Chem., vol. 44, no. 12, pp. 2332–2343, 2015.	327.04	309.76	295.78
n,n-diethyl-n-methyl-n-(n-butyl)ammonium bis((trifluoromethyl)sulfonyl)imide	282.1	Z.-B. Zhou, H. Matsumoto, and K. Tatsumi, “Low‐melting, low‐viscous, hydrophobic ionic liquids: aliphatic quaternary ammonium salts with perfluoroalkyltrifluoroborates,” Chem. Eur. J., vol. 11, no. 2, pp. 752–766, 2005.	327.04	309.76	295.78
n,n-dimethyl-n-propyl-1-butanaminium 1,1,1-trifluoro-n-[(trifluoromethyl)sulfonyl]methanesulfonamide	293.1	D. R. MacFarlane, P. Meakin, N. Amini, and M. Forsyth, “Structural studies of ambient temperature plastic crystal ion conductors,” J. Phys. Condens. Matter, vol. 13, no. 36, pp. 8257–8267, Aug. 2001, doi: 10.1088/0953-8984/13/36/303.	327.04	300.79	295.78
trimethyl-hexylammonium bis ((trifluoromethyl)sulfonyl)imide	300.1	H. Matsumoto, H. Kageyama, and Y. Miyazaki, “Physical and electrochemical properties of room temperature molten salt based on aliphatic onium cations and asymmetric amide anion,” ECS Proc. Vol., vol. 2002, no. 1, p. 1057, 2002.	327.04	319.3	295.78
methyl-ethyl-dipropylammonium bis(trifluoromethylsulfonyl)imide	413.2	D. R. McFarlane, J. Sun, J. Golding, P. Meakin, and M. Forsyth, “High conductivity molten salts based on the imide ion,” Electrochimica Acta, vol. 45, no. 8–9, pp. 1271–1278, 2000.	327.04	308.42	295.78
n,n-diethyl-n-methylbutan-1-aminium bis(trifluoromethylsulfonyl)imide	282.1	Z.-B. Zhou, H. Matsumoto, and K. Tatsumi, “Low‐melting, low‐viscous, hydrophobic ionic liquids: aliphatic quaternary ammonium salts with perfluoroalkyltrifluoroborates,” Chem. Eur. J., vol. 11, no. 2, pp. 752–766, 2005.	327.04	309.76	295.78
n,n-diethyl-n-methylbutan-1-aminium bis(trifluoromethylsulfonyl)imide	283.4	M. L. P. Le, N. A. Tran, H. P. K. Ngo, and T. G. Nguyen, “Liquid electrolytes based on ionic liquids for lithium-ion batteries,” J. Solut. Chem., vol. 44, no. 12, pp. 2332–2343, 2015.	327.04	309.76	295.78
n,n-dimethyl-n-ethyl-n-pentylammonium bis(trifluoromethylsulfonyl)imide	265.1	M. L. P. Le, N. A. Tran, H. P. K. Ngo, and T. G. Nguyen, “Liquid electrolytes based on ionic liquids for lithium-ion batteries,” J. Solut. Chem., vol. 44, no. 12, pp. 2332–2343, 2015.	327.04	327.71	295.78
n,n-dimethyl-n-ethyl-n-pentylammonium bis(trifluoromethylsulfonyl)imide	266.7	T. Makino, M. Kanakubo, T. Umecky, and A. Suzuki, “Electrical Conductivities, Viscosities, and Densities of N-Acetoxyethyl-N, N-dimethyl-N-ethylammonium and N, N-Dimethyl-N-ethyl-N-methoxyethoxyethylammonium Bis (trifluoromethanesulfonyl) amide and Their Nonfunctionalized Analogues,” J. Chem. Eng. Data, vol. 58, no. 2, pp. 370–376, 2013.	327.04	327.71	295.78
dimethyl-propyl-butylammonium tricyanomethanide	279.6	S. Zhang, X. Lu, Q. Zhou, X. Li, X. Zhang, and S. Li, Ionic liquids: physicochemical properties. Elsevier, 2009.	315.08	296.07	279.16
di(n-fluoro-propyl bipyridinium)-butylene tetra[bis((trifluoromethane)sulfonyl)imide]	394	R. P. Singh and J. M. Shreeve, “Bridged Tetraquaternary Salts from N, N ‘-Polyfluoroalkyl-4, 4 ‘-bipyridine,” Inorg. Chem., vol. 42, no. 23, pp. 7416–7421, 2003.	366.4	425.93	355.81
dodecyltrimethylammonium bromide	538.1	S. Engin Özdil, H. Akbaş, and M. Boz, “Synthesis and physicochemical properties of double-chain cationic surfactants,” J. Chem. Eng. Data, vol. 61, no. 1, pp. 142–150, 2016.	390.77	377.05	378.74
ethyl(2-hydroxyethyl)dimethylammonium bis{(trifluomethyl)sulfonyl}imide	279.2	U. Domańska, A. Marciniak, and M. Krolikowski, “Phase equilibria and modeling of ammonium ionic liquid, C2NTf2, solutions,” J. Phys. Chem. B, vol. 112, no. 4, pp. 1218–1225, 2008.	323.95	307.35	310.09
ethyl(2-hydroxyethyl)dimethylammonium bis{(trifluomethyl)sulfonyl}imide	279.2	C. I. Melo, R. Bogel-Łukasik, M. N. da Ponte, and E. Bogel-Łukasik, “Ammonium ionic liquids as green solvents for drugs,” Fluid Phase Equilibria, vol. 338, pp. 209–216, 2013.	323.95	307.35	310.09
ethylammonium acetate	360.2	T. L. Greaves, A. Weerawardena, C. Fong, I. Krodkiewska, and C. J. Drummond, “Protic ionic liquids: solvents with tunable phase behavior and physicochemical properties,” J. Phys. Chem. B, vol. 110, no. 45, pp. 22479–22487, 2006.	258.22	312.65	291.52
ethylammonium acetate	360.2	T. L. Greaves, A. Weerawardena, C. Fong, and C. J. Drummond, “Many protic ionic liquids mediate hydrocarbon-solvent interactions and promote amphiphile self-assembly,” Langmuir, vol. 23, no. 2, pp. 402–404, 2007.	258.22	312.65	291.52
ethylammonium bis((trifluoromethyl)sulfonyl) imide	321.3	H. Matsumoto, H. Sakaebe, and K. Tatsumi, “Preparation of room temperature ionic liquids based on aliphatic onium cations and asymmetric amide anions and their electrochemical properties as a lithium battery electrolyte,” J. Power Sources, vol. 146, no. 1–2, pp. 45–50, 2005.	292.29	330.62	277.27
ethylammonium formate	258.1	T. L. Greaves, A. Weerawardena, C. Fong, I. Krodkiewska, and C. J. Drummond, “Protic ionic liquids: solvents with tunable phase behavior and physicochemical properties,” J. Phys. Chem. B, vol. 110, no. 45, pp. 22479–22487, 2006.	313.91	288.04	285.94
ethylammonium formate	258.1	T. L. Greaves, A. Weerawardena, C. Fong, and C. J. Drummond, “Many protic ionic liquids mediate hydrocarbon-solvent interactions and promote amphiphile self-assembly,” Langmuir, vol. 23, no. 2, pp. 402–404, 2007.	313.91	288.04	285.94
ethylammonium hydrosulfate	313.1	T. L. Greaves, A. Weerawardena, C. Fong, I. Krodkiewska, and C. J. Drummond, “Protic ionic liquids: solvents with tunable phase behavior and physicochemical properties,” J. Phys. Chem. B, vol. 110, no. 45, pp. 22479–22487, 2006.	319.62	330.62	308.03
ethylammonium hydrosulfate	313.1	T. L. Greaves, A. Weerawardena, C. Fong, and C. J. Drummond, “Many protic ionic liquids mediate hydrocarbon-solvent interactions and promote amphiphile self-assembly,” Langmuir, vol. 23, no. 2, pp. 402–404, 2007.	319.62	330.62	308.03
ethylammonium nitrate	282.1	T. L. Greaves, A. Weerawardena, C. Fong, I. Krodkiewska, and C. J. Drummond, “Protic ionic liquids: solvents with tunable phase behavior and physicochemical properties,” J. Phys. Chem. B, vol. 110, no. 45, pp. 22479–22487, 2006.	338.91	346.37	320.12
ethylammonium nitrate	283	J. N. Canongia Lopes et al., “Protonic ammonium nitrate ionic liquids and their mixtures: insights into their thermophysical behavior,” J. Phys. Chem. B, vol. 120, no. 9, pp. 2397–2406, 2016.	338.91	346.37	320.12
ethylammonium nitrate	285.1	M. Allen, D. F. Evans, and R. Lumry, “Thermodynamic properties of the ethylammonium nitrate+ water system: Partial molar volumes, heat capacities, and expansivities,” J. Solut. Chem., vol. 14, no. 8, pp. 549–560, 1985.	338.91	346.37	320.12
ethylammonium nitrate	285.2	R. Zarrougui, M. Dhahbi, and D. Lemordant, “Transport and thermodynamic properties of ethylammonium nitrate–water binary mixtures: effect of temperature and composition,” J. Solut. Chem., vol. 44, no. 3–4, pp. 686–702, 2015.	338.91	346.37	320.12
ethyldimethylsulfonium dicyanoamide	245.2	D. Gerhard, S. C. Alpaslan, H. J. Gores, M. Uerdingen, and P. Wasserscheid, “Trialkylsulfonium dicyanamides-a new family of ionic liquids with very low viscosities,” Chem. Commun., no. 40, pp. 5080–5082, 2005.	252.81	268.95	271.83
ethyldipropylsulfonium dicyanoamide	239.1	D. Gerhard, S. C. Alpaslan, H. J. Gores, M. Uerdingen, and P. Wasserscheid, “Trialkylsulfonium dicyanamides-a new family of ionic liquids with very low viscosities,” Chem. Commun., no. 40, pp. 5080–5082, 2005.	317.47	252.54	261.58
ethyltrihexylphosphonium bromide	332.7	A. Cieniecka-Rosłonkiewicz, J. Pernak, J. Kubis-Feder, A. Ramani, A. J. Robertson, and K. R. Seddon, “Synthesis, anti-microbial activities and anti-electrostatic properties of phosphonium-based ionic liquids,” Green Chem., vol. 7, no. 12, pp. 855–862, 2005.	363.5	346.96	372.01
glycinium chloride	459.4	G. Tao, L. He, N. Sun, and Y. Kou, “New generation ionic liquids: cations derived from amino acids,” Chem. Commun., no. 28, pp. 3562–3564, 2005.	392.52	421.7	340.49
glycinium hexafluorophosphate	374.2	G. Tao, L. He, N. Sun, and Y. Kou, “New generation ionic liquids: cations derived from amino acids,” Chem. Commun., no. 28, pp. 3562–3564, 2005.	376.53	398.91	342.64
glycinium nitrate	384.3	G. Tao, L. He, N. Sun, and Y. Kou, “New generation ionic liquids: cations derived from amino acids,” Chem. Commun., no. 28, pp. 3562–3564, 2005.	351.03	369.73	323.53
glycinium tetrafluoroborate	389.2	G. Tao, L. He, N. Sun, and Y. Kou, “New generation ionic liquids: cations derived from amino acids,” Chem. Commun., no. 28, pp. 3562–3564, 2005.	357.32	380.98	315.5
hexadecyltributylphosphonium bromide	331.3	P. Mukherjee et al., “Dynamic solvation in phosphonium ionic liquids: Comparison of bulk and micellar systems and considerations for the construction of the solvation correlation function, C (t),” J. Phys. Chem. B, vol. 112, no. 11, pp. 3390–3396, 2008.	278.74	337.23	380.27
hexyltrimethylphosphonium 2,2,2-trifluoro-n-(trifluoromethylsulfonyl)acetamide	280.4	H. Matsumoto, H. Sakaebe, and K. Tatsumi, “Preparation of room temperature ionic liquids based on aliphatic onium cations and asymmetric amide anions and their electrochemical properties as a lithium battery electrolyte,” J. Power Sources, vol. 146, no. 1–2, pp. 45–50, 2005.	277.17	300.82	287.34
hexyltrimethylphosphonium bis((trifluoromethyl)sulfonyl)imide	294.1	H. Matsumoto, H. Sakaebe, and K. Tatsumi, “Preparation of room temperature ionic liquids based on aliphatic onium cations and asymmetric amide anions and their electrochemical properties as a lithium battery electrolyte,” J. Power Sources, vol. 146, no. 1–2, pp. 45–50, 2005.	318.56	311.43	290.15
hexyltrimethylphosphonium n-(trifluoromethylsulfonyl)pentafluoroethylsulfonamide	313.1	H. Matsumoto, H. Sakaebe, and K. Tatsumi, “Preparation of room temperature ionic liquids based on aliphatic onium cations and asymmetric amide anions and their electrochemical properties as a lithium battery electrolyte,” J. Power Sources, vol. 146, no. 1–2, pp. 45–50, 2005.	318.46	312.75	294.43
hydroxylammonium perchlorate	361.6	M. F. Zimmer, E. E. Baroody, G. A. Carpenter, and R. A. Robb, “Heat of formation of hydroxylammonium perchlorate by combustion calorimetry,” J. Chem. Eng. Data, vol. 13, no. 2, pp. 212–214, 1968.	346.73	362.32	361.85
isoleucinium nitrate	378.1	G. Tao, L. He, N. Sun, and Y. Kou, “New generation ionic liquids: cations derived from amino acids,” Chem. Commun., no. 28, pp. 3562–3564, 2005.	368.51	374.74	368.93
leucinium nitrate	348.2	G. Tao, L. He, N. Sun, and Y. Kou, “New generation ionic liquids: cations derived from amino acids,” Chem. Commun., no. 28, pp. 3562–3564, 2005.	368.51	376.07	368.93
l-1-ethyl-3-(10-hydroxy-40-methyl-20-pentanyl) imidazolium bromide	288.2	W. Bao, Z. Wang, and Y. Li, “Synthesis of chiral ionic liquids from natural amino acids,” J. Org. Chem., vol. 68, no. 2, pp. 591–593, 2003.	370.19	288.15	390.22
[me3n(ch2)2oc(o)(ch2)2ch3] saccharinate	362.2	E. B. Carter et al., “Sweet success: ionic liquids derived from non-nutritive sweeteners,” Chem. Commun., no. 6, pp. 630–631, 2004.	361.61	360.43	362.36
methylammonium formate	286.1	T. L. Greaves, A. Weerawardena, C. Fong, I. Krodkiewska, and C. J. Drummond, “Protic ionic liquids: solvents with tunable phase behavior and physicochemical properties,” J. Phys. Chem. B, vol. 110, no. 45, pp. 22479–22487, 2006.	317.67	293.86	286.16
methylammonium formate	286.1	T. L. Greaves, A. Weerawardena, C. Fong, and C. J. Drummond, “Many protic ionic liquids mediate hydrocarbon-solvent interactions and promote amphiphile self-assembly,” Langmuir, vol. 23, no. 2, pp. 402–404, 2007.	317.67	293.86	286.16
methyl 1-methylimidazolium-3-acetate bis((trifluoromethyl)sulfonyl)imide	230.7	J. S. Lee et al., “Ionic liquids containing an ester group as potential electrolytes,” Electrochem. Commun., vol. 8, no. 3, pp. 460–464, 2006.	318.24	228.87	279.48
methyl-n-(2-methoxyethyl)piperidinium (heptafluoro-n-propyl)trifluoroborate	264.2	Z.-B. Zhou, H. Matsumoto, and K. Tatsumi, “Cyclic quaternary ammonium ionic liquids with perfluoroalkyltrifluoroborates: synthesis, characterization, and properties,” Chem. Eur. J., vol. 12, no. 8, pp. 2196–2212, 2006.	280.84	299.04	274.97
methyl-n-(2-methoxyethyl)piperidinium (nonafluoro-n-butyl)trifluoroborate	293.2	Z.-B. Zhou, H. Matsumoto, and K. Tatsumi, “Cyclic quaternary ammonium ionic liquids with perfluoroalkyltrifluoroborates: synthesis, characterization, and properties,” Chem. Eur. J., vol. 12, no. 8, pp. 2196–2212, 2006.	280.74	304.6	279.24
methyl-n-(2-methoxyethyl)piperidinium pentafluoroethyltrifluoroborate	258.1	Z.-B. Zhou, H. Matsumoto, and K. Tatsumi, “Cyclic quaternary ammonium ionic liquids with perfluoroalkyltrifluoroborates: synthesis, characterization, and properties,” Chem. Eur. J., vol. 12, no. 8, pp. 2196–2212, 2006.	280.94	293.47	270.7
methyl-n-(2-methoxyethyl)piperidinium trifluoromethyltrifluoroborate	257.2	Z.-B. Zhou, H. Matsumoto, and K. Tatsumi, “Cyclic quaternary ammonium ionic liquids with perfluoroalkyltrifluoroborates: synthesis, characterization, and properties,” Chem. Eur. J., vol. 12, no. 8, pp. 2196–2212, 2006.	281.04	292.16	266.42
methyl-n-methylmorpholinium-n-acetate bis((trifluoromethyl)sulfonyl)imide	231.2	J. S. Lee et al., “Ionic liquids containing an ester group as potential electrolytes,” Electrochem. Commun., vol. 8, no. 3, pp. 460–464, 2006.	327.85	250.36	288.7
methyltrioctylammonium oleate	267.2	M. A. Rocha, A. van den Bruinhorst, W. Schröer, B. Rathke, and M. C. Kroon, “Physicochemical properties of fatty acid based ionic liquids,” J. Chem. Thermodyn., vol. 100, pp. 156–164, 2016.	415.75	286.83	313.77
methyltrioctylammonium trifluoroacetate	285.6	P. Wachter, H.-G. Schweiger, F. Wudy, and H. J. Gores, “Efficient determination of crystallisation and melting points at low cooling and heating rates with novel computer controlled equipment,” J. Chem. Thermodyn., vol. 40, no. 10, pp. 1542–1547, 2008.	245.29	279.35	294.91
methyltripropylammonium bis[(trifluoromethyl)sulfonyl]amide	319.1	S. Katsuta, Y. Shiozawa, K. Imai, Y. Kudo, and Y. Takeda, “Stability of ion pairs of bis (trifluoromethanesulfonyl) amide-based ionic liquids in dichloromethane,” J. Chem. Eng. Data, vol. 55, no. 4, pp. 1588–1593, 2010.	323.28	306.04	295.56
n-(2,2,3,3,4,4,5,5-octafluoro-1-pentoxyethyl)-n methylmorpholinium hexafluorophosphate	335.2	J. Kim, R. P. Singh, and J. M. Shreeve, “Low melting inorganic salts of alkyl-, fluoroalkyl-, alkyl ether-, and fluoroalkyl ether-substituted oxazolidine and morpholine,” Inorg. Chem., vol. 43, no. 9, pp. 2960–2966, 2004.	345.68	322.42	355.09
n-(2-aminoethyl)hexan-1-aminium bis((trifluoromethyl)sulfonyl)amide	291.5	H. Er, Y. Xu, and H. Zhao, “Properties of mono-protic ionic liquids composed of hexylammonium and hexylethylenediaminium cations with trifluoroacetate and bis (trifluoromethylsulfonyl) imide anions,” J. Mol. Liq., vol. 276, pp. 379–384, 2019.	281.74	431.65	286.5
n-(2-ethylhexyl)ethylenediammonium trifluoroacetate	286.1	H. Er and H. Wang, “Properties of protic ionic liquids composed of N-alkyl (= hexyl, octyl and 2-ethylhexyl) ethylenediaminum cations with trifluoromethanesulfonate and trifluoroacetate anion,” J. Mol. Liq., vol. 220, pp. 649–656, 2016.	268.88	332.15	311.84
n-(2-hydroxyethyl)-n,n-dimethylbutanaminium bromide	359.3	U. Domańska and R. Bogel-Łukasik, “Physicochemical properties and solubility of alkyl-(2-hydroxyethyl)-dimethylammonium bromide,” J. Phys. Chem. B, vol. 109, no. 24, pp. 12124–12132, 2005.	402.72	361.38	393.93
n-(2-hydroxyethyl)-n,n-dimethylbutanaminium bromide	385.1	M. Krolikowska, M. Zawadzki, and M. Skonieczny, “The influence of bromide-based ionic liquids on solubility of {LiBr (1)+ water (2)} system. Experimental (solid+ liquid) phase equilibrium data. Part 2,” J. Mol. Liq., vol. 265, pp. 316–326, 2018.	402.72	361.38	393.93
n-(2-hydroxyethyl)-n,n-dimethylhexan-1-aminium bromide	355.3	U. Domańska and R. Bogel-Łukasik, “Physicochemical properties and solubility of alkyl-(2-hydroxyethyl)-dimethylammonium bromide,” J. Phys. Chem. B, vol. 109, no. 24, pp. 12124–12132, 2005.	395.2	362.43	393.49
n-(2-hydroxyethyl)-n,n-dimethylhexan-1-aminium bromide	355.5	U. Domańska, Z. Żołek-Tryznowska, and M. Królikowski, “Thermodynamic phase behavior of ionic liquids,” J. Chem. Eng. Data, vol. 52, no. 5, pp. 1872–1880, 2007.	395.2	362.43	393.49
n-(2-hydroxyethyl)-n,n-dimethylpropanaminium bromide	372.6	U. Domańska and R. Bogel-Łukasik, “Physicochemical properties and solubility of alkyl-(2-hydroxyethyl)-dimethylammonium bromide,” J. Phys. Chem. B, vol. 109, no. 24, pp. 12124–12132, 2005.	406.48	359.28	394.15
n-(3-fluoropropyl)-n-methylmorpholinium hexafluorophosphate	353.1	J. Kim, R. P. Singh, and J. M. Shreeve, “Low melting inorganic salts of alkyl-, fluoroalkyl-, alkyl ether-, and fluoroalkyl ether-substituted oxazolidine and morpholine,” Inorg. Chem., vol. 43, no. 9, pp. 2960–2966, 2004.	386.16	348.19	331.73
n-(3-fluoropropyl)-n-methylmorpholinium trifluoromethanesulfonate	341.3	J. Kim, R. P. Singh, and J. M. Shreeve, “Low melting inorganic salts of alkyl-, fluoroalkyl-, alkyl ether-, and fluoroalkyl ether-substituted oxazolidine and morpholine,” Inorg. Chem., vol. 43, no. 9, pp. 2960–2966, 2004.	358.16	338.54	291.2
n-acetylmorpholinium 1,1,1-trifluoro- 2,4-pentanedionate	255.2	S. Zhang, X. Lu, Q. Zhou, X. Li, X. Zhang, and S. Li, Ionic liquids: physicochemical properties. Elsevier, 2009.	374.2	263.66	273.45
n-benzyl-n,n,n-triethylammonium dicyanoamide	356.7	P. S. Kulkarni, L. C. Branco, J. G. Crespo, M. C. Nunes, A. Raymundo, and C. A. Afonso, “Comparison of physicochemical properties of new ionic liquids based on imidazolium, quaternary ammonium, and guanidinium cations,” Chem. Eur. J., vol. 13, no. 30, pp. 8478–8488, 2007.	318.92	306.4	314.27
n-benzyl-n,n,n-triethylammonium trifluoromethanesulfonate	382.6	P. S. Kulkarni, L. C. Branco, J. G. Crespo, M. C. Nunes, A. Raymundo, and C. A. Afonso, “Comparison of physicochemical properties of new ionic liquids based on imidazolium, quaternary ammonium, and guanidinium cations,” Chem. Eur. J., vol. 13, no. 30, pp. 8478–8488, 2007.	376.99	377.3	338.92
n-butyl-4-methylpyridinium tosylate	324.9	U. Domanska, M. Królikowski, A. Pobudkowska, and T. M. Letcher, “Phase equilibria study of the binary systems (n-butyl-4-methylpyridinium tosylate ionic liquid+ organic solvent, or water),” J. Chem. Eng. Data, vol. 54, no. 5, pp. 1435–1441, 2009.	321.21	368.29	365.55
n-butylammonium nitrate	456	J. N. Canongia Lopes et al., “Protonic ammonium nitrate ionic liquids and their mixtures: insights into their thermophysical behavior,” J. Phys. Chem. B, vol. 120, no. 9, pp. 2397–2406, 2016.	331.39	342.93	319.68
n-butyl-n-methylpiperidinium bromide	513.8	M. Królikowska, M. Zawadzki, and T. Kuna, “Physicochemical and thermodynamic properties of the {1-alkyl-1-methylpiperidinium bromide [C1Cn= 2, 4PIP][Br], or 1-butylpyridinium bromide,[C4Py][Br], or tri (ethyl) butylammonium bromide [N2, 2, 2, 4][Br]+ water} binary systems,” Thermochim. Acta, vol. 671, pp. 220–231, 2019.	372.5	376.01	371.17
n-butyl pyridinium 2,2,3,3,4,4,5,5- octafluoropentyl sulfate	276.1	Y. Tsukada et al., “Preparation of novel hydrophobic fluorine-substituted-alkyl sulfate ionic liquids and application as an efficient reaction medium for lipase-catalyzed reaction,” Tetrahedron Lett., vol. 47, no. 11, pp. 1801–1804, 2006.	301.19	282.21	336.41
n-butyl pyridinium benzoate	283.8	S. Murugesan, J. M. Wiencek, R. X. Ren, and R. J. Linhardt, “Benzoate-based room temperature ionic liquids—thermal properties and glycosaminoglycan dissolution,” Carbohydr. Polym., vol. 63, no. 2, pp. 268–271, 2006.	304.22	277.53	321.91
n-butyronitrile pyridinium chloride	342.4	Q. Zhang et al., “Physicochemical properties of nitrile-functionalized ionic liquids,” J. Phys. Chem. B, vol. 111, no. 11, pp. 2864–2872, 2007.	435.18	372.03	360.1
n-butyronitrile pyridinium chloride	374.3	C. M. Gordon, J. D. Holbrey, A. R. Kennedy, and K. R. Seddon, “Ionic liquid crystals: hexafluorophosphate salts,” J. Mater. Chem., vol. 8, no. 12, pp. 2627–2636, 1998.	435.18	372.03	360.1
n-butyronitrile pyridinium hexafluorophosphate	374.2	Q. Zhang et al., “Physicochemical properties of nitrile-functionalized ionic liquids,” J. Phys. Chem. B, vol. 111, no. 11, pp. 2864–2872, 2007.	419.19	349.23	362.25
n-butyronitrile pyridinium hexafluorophosphate	368	S. Zhang, X. Lu, Q. Zhou, X. Li, X. Zhang, and S. Li, Ionic liquids: physicochemical properties. Elsevier, 2009.	419.19	349.23	362.25
n-butyronitrile pyridinium tetrafluoroborate	334	Q. Zhang et al., “Physicochemical properties of nitrile-functionalized ionic liquids,” J. Phys. Chem. B, vol. 111, no. 11, pp. 2864–2872, 2007.	399.98	331.3	335.12
n-butyronitrile pyridinium tetrafluoroborate	335	D. Zhao, Z. Fei, T. J. Geldbach, R. Scopelliti, and P. J. Dyson, “Nitrile-functionalized pyridinium ionic liquids: synthesis, characterization, and their application in carbon− carbon coupling reactions,” J. Am. Chem. Soc., vol. 126, no. 48, pp. 15876–15882, 2004.	399.98	331.3	335.12
n-(cyanomethyl)-n,n,n-triethylammonium bromide	465	M. Krolikowska, M. Zawadzki, and M. Skonieczny, “The influence of bromide-based ionic liquids on solubility of {LiBr (1)+ water (2)} system. Experimental (solid+ liquid) phase equilibrium data. Part 2,” J. Mol. Liq., vol. 265, pp. 316–326, 2018.	494.16	357.03	389.3
n-decyl-n,n-dimethyldecan-1-aminium n-cyclohexylsulfamate	323.6	J. Pernak et al., “Sweet ionic liquids-cyclamates: Synthesis, properties, and application as feeding deterrents,” Sci. China Chem., vol. 55, no. 8, pp. 1532–1541, 2012.	343.92	292.62	308.05
n-dodecyl pyridinium hexafluorophosphate	379.3	C. M. Gordon, J. D. Holbrey, A. R. Kennedy, and K. R. Seddon, “Ionic liquid crystals: hexafluorophosphate salts,” J. Mater. Chem., vol. 8, no. 12, pp. 2627–2636, 1998.	312.04	356.56	351.46
n-ethyl-2-methoxy-n,n-dimethylethan-1-aminium tetrafluoroborate	277.1	Z.-B. Zhou, H. Matsumoto, and K. Tatsumi, “Low‐melting, low‐viscous, hydrophobic ionic liquids: aliphatic quaternary ammonium salts with perfluoroalkyltrifluoroborates,” Chem. Eur. J., vol. 11, no. 2, pp. 752–766, 2005.	377.01	300.15	312.04
n-ethyl-2-methoxy-n,n-dimethylethan-1-aminium trifluoro(perfluorobutyl)borate	245.2	Z.-B. Zhou, H. Matsumoto, and K. Tatsumi, “Low‐melting, low‐viscous, hydrophobic ionic liquids: aliphatic quaternary ammonium salts with perfluoroalkyltrifluoroborates,” Chem. Eur. J., vol. 11, no. 2, pp. 752–766, 2005.	325.32	274.69	288.34
n-ethyl-2-methoxy-n,n-dimethylethan-1-aminium trifluoro(perfluoroethyl)borate	240.2	Z.-B. Zhou, H. Matsumoto, and K. Tatsumi, “Low‐melting, low‐viscous, hydrophobic ionic liquids: aliphatic quaternary ammonium salts with perfluoroalkyltrifluoroborates,” Chem. Eur. J., vol. 11, no. 2, pp. 752–766, 2005.	325.52	263.56	279.8
n-ethyl-n-methylmorpholinium bromide	445.6	M. Królikowski, M. Królikowska, and A. Lipińska, “Phase equilibria study on bromide-based ionic liquids with glycols and sulfolane. Experimental data and correlation,” J. Chem. Thermodyn., vol. 122, pp. 142–153, 2018.	385.43	359.1	363.09
n-ethyl-n-methylpiperidinium bromide	382.4	M. Królikowska, M. Zawadzki, and T. Kuna, “Physicochemical and thermodynamic properties of the {1-alkyl-1-methylpiperidinium bromide [C1Cn= 2, 4PIP][Br], or 1-butylpyridinium bromide,[C4Py][Br], or tri (ethyl) butylammonium bromide [N2, 2, 2, 4][Br]+ water} binary systems,” Thermochim. Acta, vol. 671, pp. 220–231, 2019.	380.02	375.15	371.61
n-fluoro-propyl-4,40-bipyridinium bis((trifluoromethyl)sulfonyl)imide	335.1	R. P. Singh and J. M. Shreeve, “Bridged Tetraquaternary Salts from N, N ‘-Polyfluoroalkyl-4, 4 ‘-bipyridine,” Inorg. Chem., vol. 42, no. 23, pp. 7416–7421, 2003.	298.83	333.47	341.76
n-fluoro-propyl-4,40-bipyridinium trifluoromethanesulfonate	361.2	R. P. Singh and J. M. Shreeve, “Bridged Tetraquaternary Salts from N, N ‘-Polyfluoroalkyl-4, 4 ‘-bipyridine,” Inorg. Chem., vol. 42, no. 23, pp. 7416–7421, 2003.	342.94	368.75	363.18
n-heptadecylfluoro-decyl-4,40-bipyridinium bis((trifluoromethyl)sulfonyl)imide	367.2	R. P. Singh and J. M. Shreeve, “Bridged Tetraquaternary Salts from N, N ‘-Polyfluoroalkyl-4, 4 ‘-bipyridine,” Inorg. Chem., vol. 42, no. 23, pp. 7416–7421, 2003.	325.68	349.53	420.18
n-heptadecylfluoro-decyl-4,40-bipyridinium trifluoromethanesulfonate	382.1	R. P. Singh and J. M. Shreeve, “Bridged Tetraquaternary Salts from N, N ‘-Polyfluoroalkyl-4, 4 ‘-bipyridine,” Inorg. Chem., vol. 42, no. 23, pp. 7416–7421, 2003.	369.8	384.81	441.6
n-heptyl-n,n,n-trihexylammonium nitrate	345.2	T. G. Coker, J. Ambrose, and G. J. Janz, “Fusion properties of some ionic quaternary ammonium compounds,” J. Am. Chem. Soc., vol. 92, no. 18, pp. 5293–5297, 1970.	313.52	299.94	335.12
n,n,n-trioctyl-n-methylammonium nitrate	279	J.-P. Mikkola, P. Virtanen, and R. Sjöholm, “Aliquat 336®—a versatile and affordable cation source for an entirely new family of hydrophobic ionic liquids,” Green Chem., vol. 8, no. 3, pp. 250–255, 2006.	313.52	304.99	335.12
n-hexadecyl pyridinium hexafluorophosphate	399	C. M. Gordon, J. D. Holbrey, A. R. Kennedy, and K. R. Seddon, “Ionic liquid crystals: hexafluorophosphate salts,” J. Mater. Chem., vol. 8, no. 12, pp. 2627–2636, 1998.	297.01	352.36	350.59
n-hexylethylenediammonium trifluoroacetate	282.1	H. Er and H. Wang, “Properties of protic ionic liquids composed of N-alkyl (= hexyl, octyl and 2-ethylhexyl) ethylenediaminum cations with trifluoromethanesulfonate and trifluoroacetate anion,” J. Mol. Liq., vol. 220, pp. 649–656, 2016.	260.14	360.35	289.14
n-hexylethylenediammonium trifluoromethanesulfonate	322	H. Er and H. Wang, “Properties of protic ionic liquids composed of N-alkyl (= hexyl, octyl and 2-ethylhexyl) ethylenediaminum cations with trifluoromethanesulfonate and trifluoroacetate anion,” J. Mol. Liq., vol. 220, pp. 649–656, 2016.	325.86	406.57	307.92
n-methoxyethyl-n-methylmorphonium tetrafluoroborate	358.1	Z.-B. Zhou, H. Matsumoto, and K. Tatsumi, “Cyclic quaternary ammonium ionic liquids with perfluoroalkyltrifluoroborates: synthesis, characterization, and properties,” Chem. Eur. J., vol. 12, no. 8, pp. 2196–2212, 2006.	337.84	309.72	294.43
n-methoxyethyl-n-methylmorphonium trifluoromethyltrifluoroborate	274	Z.-B. Zhou, H. Matsumoto, and K. Tatsumi, “Cyclic quaternary ammonium ionic liquids with perfluoroalkyltrifluoroborates: synthesis, characterization, and properties,” Chem. Eur. J., vol. 12, no. 8, pp. 2196–2212, 2006.	286.45	271.82	257.9
n-methoxyethyl-n-methylpyrrolidinium pentafluoroethyltrifluoroborate	270.2	Z.-B. Zhou, H. Matsumoto, and K. Tatsumi, “Cyclic quaternary ammonium ionic liquids with perfluoroalkyltrifluoroborates: synthesis, characterization, and properties,” Chem. Eur. J., vol. 12, no. 8, pp. 2196–2212, 2006.	310.62	294.52	273.09
n-methoxyethyl-n-methylpyrrolidinium trifluoromethyltrifluoroborate	257.2	Z.-B. Zhou, H. Matsumoto, and K. Tatsumi, “Cyclic quaternary ammonium ionic liquids with perfluoroalkyltrifluoroborates: synthesis, characterization, and properties,” Chem. Eur. J., vol. 12, no. 8, pp. 2196–2212, 2006.	310.72	293.21	268.82
n-methoxymethyl-n-methylpyrrolidinium pentafluoroethyltrifluoroborate	299.1	Z.-B. Zhou, H. Matsumoto, and K. Tatsumi, “Cyclic quaternary ammonium ionic liquids with perfluoroalkyltrifluoroborates: synthesis, characterization, and properties,” Chem. Eur. J., vol. 12, no. 8, pp. 2196–2212, 2006.	314.38	302.44	273.31
n-methoxymethyl-n-methylpyrrolidinium trifluoromethyltrifluoroborate	269.1	Z.-B. Zhou, H. Matsumoto, and K. Tatsumi, “Cyclic quaternary ammonium ionic liquids with perfluoroalkyltrifluoroborates: synthesis, characterization, and properties,” Chem. Eur. J., vol. 12, no. 8, pp. 2196–2212, 2006.	314.47	301.12	269.04
n-methyl-n-(2-ethoxy-2-oxoethyl)morpholinium bromide	424.7	M. Krolikowska, M. Zawadzki, and M. Skonieczny, “The influence of bromide-based ionic liquids on solubility of {LiBr (1)+ water (2)} system. Experimental (solid+ liquid) phase equilibrium data. Part 2,” J. Mol. Liq., vol. 265, pp. 316–326, 2018.	410.38	356.09	372.75
n-methyl-n-(2-hydroxyethyl)morpholinium bromide	419.2	M. Krolikowska, M. Zawadzki, and M. Skonieczny, “The influence of bromide-based ionic liquids on solubility of {LiBr (1)+ water (2)} system. Experimental (solid+ liquid) phase equilibrium data. Part 2,” J. Mol. Liq., vol. 265, pp. 316–326, 2018.	371.06	357.18	376.75
n-methyl-n-(2-hydroxyethyl)pyrrolidinium bromide	527.1	M. Krolikowska, M. Zawadzki, and M. Skonieczny, “The influence of bromide-based ionic liquids on solubility of {LiBr (1)+ water (2)} system. Experimental (solid+ liquid) phase equilibrium data. Part 2,” J. Mol. Liq., vol. 265, pp. 316–326, 2018.	395.33	454.49	387.66
n-methyl-n-butylmorpholinium bis((trifluoromethyl)sulfonyl)imide	301.9	K.-S. Kim et al., “Ionic liquids based on N-alkyl-N-methylmorpholinium salts as potential electrolytes,” Chem. Commun., no. 7, pp. 828–829, 2004.	291.63	291.62	278.38
n-methyl-n-butylmorpholinium bis((trifluoromethyl)sulfonyl)imide	308.3	Z.-B. Zhou, H. Matsumoto, and K. Tatsumi, “Cyclic quaternary ammonium ionic liquids with perfluoroalkyltrifluoroborates: synthesis, characterization, and properties,” Chem. Eur. J., vol. 12, no. 8, pp. 2196–2212, 2006.	291.63	291.62	278.38
n-methyl-n-butylmorpholinium tetrafluoroborate	339.3	Z.-B. Zhou, H. Matsumoto, and K. Tatsumi, “Cyclic quaternary ammonium ionic liquids with perfluoroalkyltrifluoroborates: synthesis, characterization, and properties,” Chem. Eur. J., vol. 12, no. 8, pp. 2196–2212, 2006.	344.55	318.61	313.2
n-methyl-n-butyl-piperidinium (heptafluoro-n-propyl)trifluoroborate	354.3	Z.-B. Zhou, H. Matsumoto, and K. Tatsumi, “Cyclic quaternary ammonium ionic liquids with perfluoroalkyltrifluoroborates: synthesis, characterization, and properties,” Chem. Eur. J., vol. 12, no. 8, pp. 2196–2212, 2006.	287.55	307.93	293.74
n-methyl-n-butyl-piperidinium (nonafluoro-n-butyl)trifluoroborate	364.9	Z.-B. Zhou, H. Matsumoto, and K. Tatsumi, “Cyclic quaternary ammonium ionic liquids with perfluoroalkyltrifluoroborates: synthesis, characterization, and properties,” Chem. Eur. J., vol. 12, no. 8, pp. 2196–2212, 2006.	287.45	313.49	298.02
n-methyl-n-butyl-piperidinium pentafluoroethyltrifluoroborate	314.3	Z.-B. Zhou, H. Matsumoto, and K. Tatsumi, “Cyclic quaternary ammonium ionic liquids with perfluoroalkyltrifluoroborates: synthesis, characterization, and properties,” Chem. Eur. J., vol. 12, no. 8, pp. 2196–2212, 2006.	287.65	302.36	289.47
n-methyl-n-butyl-piperidinium trifluoromethyltrifluoroborate	285.1	Z.-B. Zhou, H. Matsumoto, and K. Tatsumi, “Cyclic quaternary ammonium ionic liquids with perfluoroalkyltrifluoroborates: synthesis, characterization, and properties,” Chem. Eur. J., vol. 12, no. 8, pp. 2196–2212, 2006.	287.74	301.05	285.2
n-methyl-n-butyl-pyrrolidinium (heptafluoro-n-propyl)trifluoroborate	326.3	Z.-B. Zhou, H. Matsumoto, and K. Tatsumi, “Cyclic quaternary ammonium ionic liquids with perfluoroalkyltrifluoroborates: synthesis, characterization, and properties,” Chem. Eur. J., vol. 12, no. 8, pp. 2196–2212, 2006.	317.23	308.98	296.14
n-methyl-n-butyl-pyrrolidinium (nonafluoro-n-butyl)trifluoroborate	334.3	Z.-B. Zhou, H. Matsumoto, and K. Tatsumi, “Cyclic quaternary ammonium ionic liquids with perfluoroalkyltrifluoroborates: synthesis, characterization, and properties,” Chem. Eur. J., vol. 12, no. 8, pp. 2196–2212, 2006.	317.13	314.54	300.41
n-methyl-n-butyl-pyrrolidinium dihydrogen phosphate	385	K. Fujita, D. R. MacFarlane, and M. Forsyth, “Protein solubilising and stabilising ionic liquids,” Chem. Commun., no. 38, pp. 4804–4806, 2005.	240.08	388.51	349.82
n-methyl-n-butyl-pyrrolidinium mesylate	336.2	J. Golding, S. Forsyth, D. R. Macfarlane, M. Forsyth, and G. B. Deacon, “Methanesulfonate and p-toluenesulfonate salts of the N-methyl-N-alkylpyrrolidinium and quaternary ammonium cations: novel low cost ionic liquids,” Green Chem., vol. 4, no. 3, pp. 223–229, 2002.	347.55	322.74	322.33
n-methyl-n-butyl-pyrrolidinium pentafluoroethyltrifluoroborate	295.1	Z.-B. Zhou, H. Matsumoto, and K. Tatsumi, “Cyclic quaternary ammonium ionic liquids with perfluoroalkyltrifluoroborates: synthesis, characterization, and properties,” Chem. Eur. J., vol. 12, no. 8, pp. 2196–2212, 2006.	317.33	303.41	291.87
n-methyl-n-butyl-pyrrolidinium perfluorobutylsulfonate	367.3	S. A. Forsyth, K. J. Fraser, P. C. Howlett, D. R. MacFarlane, and M. Forsyth, “N-methyl-N-alkylpyrrolidinium nonafluoro-1-butanesulfonate salts: Ionic liquid properties and plastic crystal behaviour,” Green Chem., vol. 8, no. 3, pp. 256–261, 2006.	359.71	360.72	323.54
n-methyl-n-butyl-pyrrolidinium tosylate	388.1	J. Golding, S. Forsyth, D. R. Macfarlane, M. Forsyth, and G. B. Deacon, “Methanesulfonate and p-toluenesulfonate salts of the N-methyl-N-alkylpyrrolidinium and quaternary ammonium cations: novel low cost ionic liquids,” Green Chem., vol. 4, no. 3, pp. 223–229, 2002.	350.52	382.3	357.12
n-methyl-n-ethylmorpholinium bis((trifluoromethyl)sulfonyl)imide	302.3	K.-S. Kim et al., “Ionic liquids based on N-alkyl-N-methylmorpholinium salts as potential electrolytes,” Chem. Commun., no. 7, pp. 828–829, 2004.	299.14	295.05	278.82
n-methyl-n-ethyl-pyrrolidinium dicyanoamide	263.2	D. R. MacFarlane, J. Golding, S. Forsyth, M. Forsyth, and G. B. Deacon, “Low viscosity ionic liquids based on organic salts of the dicyanamide anion,” Chem. Commun., no. 16, pp. 1430–1431, 2001.	309.46	280.83	286.51
n-methyl-n-ethyl-pyrrolidinium mesylate	313	J. Golding, S. Forsyth, D. R. Macfarlane, M. Forsyth, and G. B. Deacon, “Methanesulfonate and p-toluenesulfonate salts of the N-methyl-N-alkylpyrrolidinium and quaternary ammonium cations: novel low cost ionic liquids,” Green Chem., vol. 4, no. 3, pp. 223–229, 2002.	355.06	326.18	322.77
n-methyl-n-ethyl-pyrrolidinium tosylate	393.2	J. Golding, S. Forsyth, D. R. Macfarlane, M. Forsyth, and G. B. Deacon, “Methanesulfonate and p-toluenesulfonate salts of the N-methyl-N-alkylpyrrolidinium and quaternary ammonium cations: novel low cost ionic liquids,” Green Chem., vol. 4, no. 3, pp. 223–229, 2002.	358.04	385.73	357.55
n-methyl-n-hexyl-pyrrolidinium dicyanoamide	262.2	D. R. MacFarlane, J. Golding, S. Forsyth, M. Forsyth, and G. B. Deacon, “Low viscosity ionic liquids based on organic salts of the dicyanamide anion,” Chem. Commun., no. 16, pp. 1430–1431, 2001.	294.42	275.29	285.63
n-methyl-n-hexyl-pyrrolidinium mesylate	359.1	J. Golding, S. Forsyth, D. R. Macfarlane, M. Forsyth, and G. B. Deacon, “Methanesulfonate and p-toluenesulfonate salts of the N-methyl-N-alkylpyrrolidinium and quaternary ammonium cations: novel low cost ionic liquids,” Green Chem., vol. 4, no. 3, pp. 223–229, 2002.	340.03	320.64	321.89
n-methyl-n-hexyl-pyrrolidinium perfluorobutylsulfonate	393.2	S. A. Forsyth, K. J. Fraser, P. C. Howlett, D. R. MacFarlane, and M. Forsyth, “N-methyl-N-alkylpyrrolidinium nonafluoro-1-butanesulfonate salts: Ionic liquid properties and plastic crystal behaviour,” Green Chem., vol. 8, no. 3, pp. 256–261, 2006.	352.2	358.62	323.1
n-methyl-n-hexyl-pyrrolidinium tosylate	410.1	J. Golding, S. Forsyth, D. R. Macfarlane, M. Forsyth, and G. B. Deacon, “Methanesulfonate and p-toluenesulfonate salts of the N-methyl-N-alkylpyrrolidinium and quaternary ammonium cations: novel low cost ionic liquids,” Green Chem., vol. 4, no. 3, pp. 223–229, 2002.	343	380.2	356.68
n-methyl-n-propylpropan-1-aminium trifluoromethanesulfonate	290.1	T. Yasuda, H. Kinoshita, M. S. Miran, S. Tsuzuki, and M. Watanabe, “Comparative study on physicochemical properties of protic ionic liquids based on allylammonium and propylammonium cations,” J. Chem. Eng. Data, vol. 58, no. 10, pp. 2724–2732, 2013.	358.32	351.46	310.96
n,n-diethylpropan-1-aminium trifluoromethanesulfonate	259.1	T. Yasuda, H. Kinoshita, M. S. Miran, S. Tsuzuki, and M. Watanabe, “Comparative study on physicochemical properties of protic ionic liquids based on allylammonium and propylammonium cations,” J. Chem. Eng. Data, vol. 58, no. 10, pp. 2724–2732, 2013.	358.32	348.02	310.96
n-methyl-n-propyl-pyrrolidinium mesylate	353.1	J. Golding, S. Forsyth, D. R. Macfarlane, M. Forsyth, and G. B. Deacon, “Methanesulfonate and p-toluenesulfonate salts of the N-methyl-N-alkylpyrrolidinium and quaternary ammonium cations: novel low cost ionic liquids,” Green Chem., vol. 4, no. 3, pp. 223–229, 2002.	351.31	323.79	322.55
n-methylpyrrolidinium trifluoroacetate	311.1	D. R. MacFarlane, J. M. Pringle, K. M. Johansson, S. A. Forsyth, and M. Forsyth, “Lewis base ionic liquids,” Chem. Commun., no. 18, pp. 1905–1917, 2006.	288.97	313.25	286.13
n,n0-di(fluoro-propyl)-4,40-bipyridinium di[bis((trifluoromethane)sulfonyl)imide]	337.3	R. P. Singh and J. M. Shreeve, “Bridged Tetraquaternary Salts from N, N ‘-Polyfluoroalkyl-4, 4 ‘-bipyridine,” Inorg. Chem., vol. 42, no. 23, pp. 7416–7421, 2003.	338.06	337.31	305.33
n,n0-di(fluoro-propyl)-4,40-bipyridinium di[trifluoromethanesulfonate]	362.1	R. P. Singh and J. M. Shreeve, “Bridged Tetraquaternary Salts from N, N ‘-Polyfluoroalkyl-4, 4 ‘-bipyridine,” Inorg. Chem., vol. 42, no. 23, pp. 7416–7421, 2003.	370.67	372.59	360.38
n,n0-dimethylpyrrolidinium hydrogen phthalate	360.9	Y. Song et al., “Physicochemical properties of ionic liquids based on imidazolium/pyrrolidinium cations and maleate/phthalate anions,” Solid State Ion., vol. 179, no. 13–14, pp. 516–521, 2008.	364.53	349.75	329.08
n,n0-di(tridecylfluoro-propyl)-4,40-bipyridinium di[bis((trifluoromethane)sulfonyl)imide]	422.1	R. P. Singh and J. M. Shreeve, “Bridged Tetraquaternary Salts from N, N ‘-Polyfluoroalkyl-4, 4 ‘-bipyridine,” Inorg. Chem., vol. 42, no. 23, pp. 7416–7421, 2003.	382.78	367.22	421.97
n,n0-di(tridecylfluoro-propyl)-4,40-bipyridinium di[trifluoromethanesulfonate]	438	R. P. Singh and J. M. Shreeve, “Bridged Tetraquaternary Salts from N, N ‘-Polyfluoroalkyl-4, 4 ‘-bipyridine,” Inorg. Chem., vol. 42, no. 23, pp. 7416–7421, 2003.	415.39	402.5	477.03
n,n0-di(trifluoro-propyl)-4,40-bipyridinium di[bis((trifluoromethane)sulfonyl)imide]	369.1	R. P. Singh and J. M. Shreeve, “Bridged Tetraquaternary Salts from N, N ‘-Polyfluoroalkyl-4, 4 ‘-bipyridine,” Inorg. Chem., vol. 42, no. 23, pp. 7416–7421, 2003.	360.31	345.15	321.45
n,n0-di(trifluoro-propyl)-4,40-bipyridinium di[trifluoromethanesulfonate]	376.3	R. P. Singh and J. M. Shreeve, “Bridged Tetraquaternary Salts from N, N ‘-Polyfluoroalkyl-4, 4 ‘-bipyridine,” Inorg. Chem., vol. 42, no. 23, pp. 7416–7421, 2003.	392.92	380.44	376.51
n,n-dibutyl-n-methyl-1-butanaminium methyl sulfate	335.1	M. Ramdin, T. J. Vlugt, and T. W. de Loos, “Solubility of CO2 in the ionic liquids [TBMN][MeSO4] and [TBMP][MeSO4],” J. Chem. Eng. Data, vol. 57, no. 8, pp. 2275–2280, 2012.	336.95	304.38	330.61
n,n-diethyl-2-methoxy-n-methylethan-1-aminium tetrafluoroborate	281.1	Z.-B. Zhou, H. Matsumoto, and K. Tatsumi, “Low‐melting, low‐viscous, hydrophobic ionic liquids: aliphatic quaternary ammonium salts with perfluoroalkyltrifluoroborates,” Chem. Eur. J., vol. 11, no. 2, pp. 752–766, 2005.	373.25	300.15	311.83
n,n-diethyl-2-methoxy-n-methylethan-1-aminium trifluoro(trifluoromethyl)borate	251.2	Z.-B. Zhou, H. Matsumoto, and K. Tatsumi, “Low‐melting, low‐viscous, hydrophobic ionic liquids: aliphatic quaternary ammonium salts with perfluoroalkyltrifluoroborates,” Chem. Eur. J., vol. 11, no. 2, pp. 752–766, 2005.	321.86	262.25	275.3
n,n-diethyl-n-methylbutan-1-aminium tetrafluoroborate	438.1	Z.-B. Zhou, H. Matsumoto, and K. Tatsumi, “Low‐melting, low‐viscous, hydrophobic ionic liquids: aliphatic quaternary ammonium salts with perfluoroalkyltrifluoroborates,” Chem. Eur. J., vol. 11, no. 2, pp. 752–766, 2005.	379.96	336.76	330.6
trimethyl-hexylammonium tetrafluoroborate	399.2	H. Matsumoto, H. Kageyama, and Y. Miyazaki, “Physical and electrochemical properties of room temperature molten salt based on aliphatic onium cations and asymmetric amide anion,” ECS Proc. Vol., vol. 2002, no. 1, p. 1057, 2002.	379.96	346.29	330.6
n,n-diethyl-n-methylbutan-1-aminium trifluoro(perfluorobutyl)borate	333.1	Z.-B. Zhou, H. Matsumoto, and K. Tatsumi, “Low‐melting, low‐viscous, hydrophobic ionic liquids: aliphatic quaternary ammonium salts with perfluoroalkyltrifluoroborates,” Chem. Eur. J., vol. 11, no. 2, pp. 752–766, 2005.	328.27	311.29	306.9
n,n-diethyl-n-methyl-n-(n-butyl)ammonium (nonafluoro-n-butyl)trifluoroborate	333.3	Z.-B. Zhou, H. Matsumoto, and K. Tatsumi, “Low‐melting, low‐viscous, hydrophobic ionic liquids: aliphatic quaternary ammonium salts with perfluoroalkyltrifluoroborates,” Chem. Eur. J., vol. 11, no. 2, pp. 752–766, 2005.	328.27	311.29	306.9
n,n-diethyl-n-methylbutan-1-aminium trifluoro(perfluoroethyl)borate	288.1	Z.-B. Zhou, H. Matsumoto, and K. Tatsumi, “Low‐melting, low‐viscous, hydrophobic ionic liquids: aliphatic quaternary ammonium salts with perfluoroalkyltrifluoroborates,” Chem. Eur. J., vol. 11, no. 2, pp. 752–766, 2005.	328.47	300.17	298.35
n,n-diethyl-n-methyl-n-(n-butyl)ammonium pentafluoroethyltrifluoroborate	288.1	Z.-B. Zhou, H. Matsumoto, and K. Tatsumi, “Low‐melting, low‐viscous, hydrophobic ionic liquids: aliphatic quaternary ammonium salts with perfluoroalkyltrifluoroborates,” Chem. Eur. J., vol. 11, no. 2, pp. 752–766, 2005.	328.47	300.17	298.35
n,n-diethyl-n-methylbutan-1-aminium trifluoro(perfluoropropyl)borate	323.1	Z.-B. Zhou, H. Matsumoto, and K. Tatsumi, “Low‐melting, low‐viscous, hydrophobic ionic liquids: aliphatic quaternary ammonium salts with perfluoroalkyltrifluoroborates,” Chem. Eur. J., vol. 11, no. 2, pp. 752–766, 2005.	328.37	305.73	302.62
n,n-diethyl-n-methyl-n-(n-butyl)ammonium (heptafluoro-n-propyl)trifluoroborate	323.2	Z.-B. Zhou, H. Matsumoto, and K. Tatsumi, “Low‐melting, low‐viscous, hydrophobic ionic liquids: aliphatic quaternary ammonium salts with perfluoroalkyltrifluoroborates,” Chem. Eur. J., vol. 11, no. 2, pp. 752–766, 2005.	328.37	305.73	302.62
n,n-diethyl-n-methyl-n-(n-butyl)ammonium trifluoromethyltrifluoroborate	270.2	Z.-B. Zhou, H. Matsumoto, and K. Tatsumi, “Low‐melting, low‐viscous, hydrophobic ionic liquids: aliphatic quaternary ammonium salts with perfluoroalkyltrifluoroborates,” Chem. Eur. J., vol. 11, no. 2, pp. 752–766, 2005.	328.57	298.86	294.08
n,n-diethyl-n-methylethanaminium methyl sulfate	306	B. González, E. Gómez, Á. Domínguez, M. Vilas, and E. Tojo, “Physicochemical characterization of new sulfate ionic liquids,” J. Chem. Eng. Data, vol. 56, no. 1, pp. 14–20, 2011.	359.5	314.69	331.92
n,n-diethyl-n-methyl-n-(n-propyl)ammonium (heptafluoro-n-propyl)trifluoroborate	330.2	Z.-B. Zhou, H. Matsumoto, and K. Tatsumi, “Low‐melting, low‐viscous, hydrophobic ionic liquids: aliphatic quaternary ammonium salts with perfluoroalkyltrifluoroborates,” Chem. Eur. J., vol. 11, no. 2, pp. 752–766, 2005.	332.13	306.78	302.84
n,n-diethyl-n-methylpropan-1-aminium trifluoro(perfluoropropyl)borate	330.1	Z.-B. Zhou, H. Matsumoto, and K. Tatsumi, “Low‐melting, low‐viscous, hydrophobic ionic liquids: aliphatic quaternary ammonium salts with perfluoroalkyltrifluoroborates,” Chem. Eur. J., vol. 11, no. 2, pp. 752–766, 2005.	332.13	306.78	302.84
n,n-diethyl-n-methyl-n-(n-propyl)ammonium (nonafluoro-n-butyl)trifluoroborate	327.1	Z.-B. Zhou, H. Matsumoto, and K. Tatsumi, “Low‐melting, low‐viscous, hydrophobic ionic liquids: aliphatic quaternary ammonium salts with perfluoroalkyltrifluoroborates,” Chem. Eur. J., vol. 11, no. 2, pp. 752–766, 2005.	332.03	312.34	307.12
n,n-diethyl-n-methylpropan-1-aminium trifluoro(perfluorobutyl)borate	327.1	Z.-B. Zhou, H. Matsumoto, and K. Tatsumi, “Low‐melting, low‐viscous, hydrophobic ionic liquids: aliphatic quaternary ammonium salts with perfluoroalkyltrifluoroborates,” Chem. Eur. J., vol. 11, no. 2, pp. 752–766, 2005.	332.03	312.34	307.12
n,n-diethyl-n-methyl-n-(n-propyl)ammonium bis((trifluoromethyl)sulfonyl)imide	287.3	Z.-B. Zhou, H. Matsumoto, and K. Tatsumi, “Low‐melting, low‐viscous, hydrophobic ionic liquids: aliphatic quaternary ammonium salts with perfluoroalkyltrifluoroborates,” Chem. Eur. J., vol. 11, no. 2, pp. 752–766, 2005.	330.8	310.81	296
dimethyl-ethyl-butylammonium bis((trifluoromethyl)sulfonyl)imide	265.2	H. Matsumoto, H. Kageyama, and Y. Miyazaki, “Physical and electrochemical properties of room temperature molten salt based on aliphatic onium cations and asymmetric amide anion,” ECS Proc. Vol., vol. 2002, no. 1, p. 1057, 2002.	330.8	322.17	296
n-butyl-n,n-dimethyl-n-ethylammonium bis(trifluoromethylsulfonyl)imide	263.1	M. L. P. Le, N. A. Tran, H. P. K. Ngo, and T. G. Nguyen, “Liquid electrolytes based on ionic liquids for lithium-ion batteries,” J. Solut. Chem., vol. 44, no. 12, pp. 2332–2343, 2015.	330.8	322.17	296
n-butyl-n,n-dimethyl-n-ethylammonium bis(trifluoromethylsulfonyl)imide	263.1	L. T. Le et al., “Mixing ionic liquids and ethylene carbonate as safe electrolytes for lithium-ion batteries,” J. Mol. Liq., vol. 271, pp. 769–777, 2018.	330.8	322.17	296
tetraethylammonium bis((trifluoromethyl)sulfonyl)imide	377.2	H. L. Ngo, K. LeCompte, L. Hargens, and A. B. McEwen, “Thermal properties of imidazolium ionic liquids,” Thermochim. Acta, vol. 357–358, pp. 97–102, Aug. 2000, doi: 10.1016/S0040-6031(00)00373-7.	330.8	307.38	296
n,n-diethyl-n-methyl-n-(n-propyl)ammonium pentafluoroethyltrifluoroborate	327.1	Z.-B. Zhou, H. Matsumoto, and K. Tatsumi, “Low‐melting, low‐viscous, hydrophobic ionic liquids: aliphatic quaternary ammonium salts with perfluoroalkyltrifluoroborates,” Chem. Eur. J., vol. 11, no. 2, pp. 752–766, 2005.	332.23	301.22	298.57
n,n-diethyl-n-methylpropan-1-aminium tetrafluoroborate	459.1	Z.-B. Zhou, H. Matsumoto, and K. Tatsumi, “Low‐melting, low‐viscous, hydrophobic ionic liquids: aliphatic quaternary ammonium salts with perfluoroalkyltrifluoroborates,” Chem. Eur. J., vol. 11, no. 2, pp. 752–766, 2005.	383.72	337.81	330.82
tetraethylammonium tetrafluoroborate	344.6	H. Li, G. Zhao, F. Liu, and S. Zhang, “Physicochemical Characterization of MF m–-Based Ammonium Ionic Liquids,” J. Chem. Eng. Data, vol. 58, no. 6, pp. 1505–1515, 2013.	383.72	334.37	330.82
tetraethylammonium tetrafluoroborate	345.1	H. L. Ngo, K. LeCompte, L. Hargens, and A. B. McEwen, “Thermal properties of imidazolium ionic liquids,” Thermochim. Acta, vol. 357–358, pp. 97–102, Aug. 2000, doi: 10.1016/S0040-6031(00)00373-7.	383.72	334.37	330.82
dimethyl-ethyl-butylammonium tetrafluoroborate	431.2	H. Matsumoto, H. Kageyama, and Y. Miyazaki, “Physical and electrochemical properties of room temperature molten salt based on aliphatic onium cations and asymmetric amide anion,” ECS Proc. Vol., vol. 2002, no. 1, p. 1057, 2002.	383.72	349.16	330.82
n,n-diethyl-n-methylpropan-1-aminium trifluoro(trifluoromethyl)borate	368.1	Z.-B. Zhou, H. Matsumoto, and K. Tatsumi, “Low‐melting, low‐viscous, hydrophobic ionic liquids: aliphatic quaternary ammonium salts with perfluoroalkyltrifluoroborates,” Chem. Eur. J., vol. 11, no. 2, pp. 752–766, 2005.	332.33	299.91	294.3
n,n-dimethylpyrrolidinium 2,2,2-trifluoro-n-(trifluoromethylsulfonyl)acetamide	287.2	H. Matsumoto, H. Kageyama, and Y. Miyazaki, “Physical and electrochemical properties of room temperature molten salt based on aliphatic onium cations and asymmetric amide anion,” ECS Proc. Vol., vol. 2002, no. 1, p. 1057, 2002.	285.78	311.65	287.15
n,n-dimethylpyrrolidinium 2,2,2-(trifluoromethylsulfonyl)acetamide	287.2	H. Matsumoto, H. Kageyama, and Y. Miyazaki, “Physical and electrochemical properties of room temperature molten salt based on aliphatic onium cations and asymmetric amide anion,” ECS Proc. Vol., vol. 2002, no. 1, p. 1057, 2002.	285.78	311.65	287.15
n,n-dimethylpyrrolidinium bis((trifluoromethyl)sulfonyl)imide	378.2	S. Zhang, X. Lu, Q. Zhou, X. Li, X. Zhang, and S. Li, Ionic liquids: physicochemical properties. Elsevier, 2009.	327.17	322.26	289.95
n,n-dimethylpyrrolidinium bis(methylsulfonyl)imide	313.1	J. M. Pringle et al., “The effect of anion fluorination in ionic liquids—physical properties of a range of bis (methanesulfonyl) amide salts,” New J. Chem., vol. 27, no. 10, pp. 1504–1510, 2003.	302.24	271.17	313.18
n,n-dimethylpyrrolidinium tosylate	439.9	J. Golding, S. Forsyth, D. R. Macfarlane, M. Forsyth, and G. B. Deacon, “Methanesulfonate and p-toluenesulfonate salts of the N-methyl-N-alkylpyrrolidinium and quaternary ammonium cations: novel low cost ionic liquids,” Green Chem., vol. 4, no. 3, pp. 223–229, 2002.	361.8	391.55	357.77
n,n,n-triethyl-n-(2-methoxyethyl)ammonium bis((trifluoromethyl)sulfonyl)imide	293.3	Z.-B. Zhou, H. Matsumoto, and K. Tatsumi, “Low‐melting, low‐viscous, hydrophobic ionic liquids: aliphatic quaternary ammonium salts with perfluoroalkyltrifluoroborates,” Chem. Eur. J., vol. 11, no. 2, pp. 752–766, 2005.	316.57	295.05	276.79
n,n,n-triethyl-2-methoxyethan-1-aminium tetrafluoroborate	329.1	Z.-B. Zhou, H. Matsumoto, and K. Tatsumi, “Low‐melting, low‐viscous, hydrophobic ionic liquids: aliphatic quaternary ammonium salts with perfluoroalkyltrifluoroborates,” Chem. Eur. J., vol. 11, no. 2, pp. 752–766, 2005.	369.49	322.05	311.61
n,n,n-triethyl-n-(2-methoxyethyl)ammonium tetrafluoroborate	329.3	Z.-B. Zhou, H. Matsumoto, and K. Tatsumi, “A new class of hydrophobic ionic liquids: Trialkyl (2-methoxyethyl) ammonium perfluoroethyltrifluoroborate,” Chem. Lett., vol. 33, no. 7, pp. 886–887, 2004.	369.49	322.05	311.61
n,n,n-triethyl-n-(2-methoxyethyl)ammonium (nonafluoro-n-butyl)trifluoroborate	284.1	Z.-B. Zhou, H. Matsumoto, and K. Tatsumi, “Low‐melting, low‐viscous, hydrophobic ionic liquids: aliphatic quaternary ammonium salts with perfluoroalkyltrifluoroborates,” Chem. Eur. J., vol. 11, no. 2, pp. 752–766, 2005.	317.8	296.58	287.9
n,n,n-triethyl-2-methoxyethan-1-aminium trifluoro(perfluoroethyl)borate	276.1	Z.-B. Zhou, H. Matsumoto, and K. Tatsumi, “Low‐melting, low‐viscous, hydrophobic ionic liquids: aliphatic quaternary ammonium salts with perfluoroalkyltrifluoroborates,” Chem. Eur. J., vol. 11, no. 2, pp. 752–766, 2005.	318	285.46	279.36
n,n,n-triethyl-n-(2-methoxyethyl)ammonium pentafluoroethyltrifluoroborate	276.1	Z.-B. Zhou, H. Matsumoto, and K. Tatsumi, “A new class of hydrophobic ionic liquids: Trialkyl (2-methoxyethyl) ammonium perfluoroethyltrifluoroborate,” Chem. Lett., vol. 33, no. 7, pp. 886–887, 2004.	318	285.46	279.36
n,n,n-triethyl-n-(2-methoxyethyl)ammonium (heptafluoro-n-propyl)trifluoroborate	279	Z.-B. Zhou, H. Matsumoto, and K. Tatsumi, “Low‐melting, low‐viscous, hydrophobic ionic liquids: aliphatic quaternary ammonium salts with perfluoroalkyltrifluoroborates,” Chem. Eur. J., vol. 11, no. 2, pp. 752–766, 2005.	317.9	291.02	283.63
n,n,n-triethyl-n-(2-methoxyethyl)ammonium trifluoromethyltrifluoroborate	283	Z.-B. Zhou, H. Matsumoto, and K. Tatsumi, “Low‐melting, low‐viscous, hydrophobic ionic liquids: aliphatic quaternary ammonium salts with perfluoroalkyltrifluoroborates,” Chem. Eur. J., vol. 11, no. 2, pp. 752–766, 2005.	318.1	284.15	275.08
n,n,n-triethyl-n-hexylammonium tetrafluoroborate	361.4	H. Li, G. Zhao, F. Liu, and S. Zhang, “Physicochemical Characterization of MF m–-Based Ammonium Ionic Liquids,” J. Chem. Eng. Data, vol. 58, no. 6, pp. 1505–1515, 2013.	368.68	328.84	329.94
n,n,n-triethyl-n-octylammonium hexafluorophosphate	361.5	H. Li, G. Zhao, F. Liu, and S. Zhang, “Physicochemical Characterization of MF m–-Based Ammonium Ionic Liquids,” J. Chem. Eng. Data, vol. 58, no. 6, pp. 1505–1515, 2013.	380.37	342	356.64
n,n,n-triethyl-n-octylammonium tetrafluoroborate	374.6	H. Li, G. Zhao, F. Liu, and S. Zhang, “Physicochemical Characterization of MF m–-Based Ammonium Ionic Liquids,” J. Chem. Eng. Data, vol. 58, no. 6, pp. 1505–1515, 2013.	361.16	324.07	329.5
n,n,n-triethyloctan-1-aminium hexafluorostibate	346.8	H. Li, G. Zhao, F. Liu, and S. Zhang, “Physicochemical Characterization of MF m–-Based Ammonium Ionic Liquids,” J. Chem. Eng. Data, vol. 58, no. 6, pp. 1505–1515, 2013.	300.04	344.67	311.87
n,n,n-triheptyl-1-heptanaminium bromide	361.1	G. Ma et al., “Phase equilibria and diffusion behavior of high pressure CO2 in tetra-n-heptyl ammonium bromide,” J. Supercrit. Fluids, vol. 107, pp. 370–376, 2016.	341.91	345.09	375.89
n,n,n-triheptyl-1-heptanaminium bromide	363.1	K. Sakizadeh, L. P. Olson, P. J. Cowdery-Corvan, T. Ishida, and D. R. Whitcomb, “Thermographic materials containing ionic liquids,” US7163786B1, Jan. 16, 2007.	341.91	345.09	375.89
n,n,n-triheptyl-1-heptanaminium bromide	369.2	T. G. Coker, J. Ambrose, and G. J. Janz, “Fusion properties of some ionic quaternary ammonium compounds,” J. Am. Chem. Soc., vol. 92, no. 18, pp. 5293–5297, 1970.	341.91	345.09	375.89
n,n,n-triheptylheptan-1-aminium perchlorate	399.2	T. G. Coker, J. Ambrose, and G. J. Janz, “Fusion properties of some ionic quaternary ammonium compounds,” J. Am. Chem. Soc., vol. 92, no. 18, pp. 5293–5297, 1970.	316.92	304.99	362.1
n,n,n-trihexyl-1-hexanaminium tetrafluoroborate	364.1	K. Sakizadeh, L. P. Olson, P. J. Cowdery-Corvan, T. Ishida, and D. R. Whitcomb, “Thermographic materials containing ionic liquids,” US7163786B1, Jan. 16, 2007.	323.57	312.24	327.31
n,n,n-trihexyl-1-hexanaminium tetrafluoroborate	367.2	T. G. Coker, J. Ambrose, and G. J. Janz, “Fusion properties of some ionic quaternary ammonium compounds,” J. Am. Chem. Soc., vol. 92, no. 18, pp. 5293–5297, 1970.	323.57	312.24	327.31
tetrahexyl ammonium tetrafluoroborate	360.2	E. I. Cooper and C. A. Angell, “Ambient temperature plastic crystal fast ion conductors (PLICFICS),” Solid State Ion., vol. 18–19, no. PART 1, pp. 570–576, Jan. 1986, doi: 10.1016/0167-2738(86)90180-3.	323.57	312.24	327.31
n,n,n-trihexylheptan-1-aminium bromide	381.2	T. G. Coker, J. Ambrose, and G. J. Janz, “Fusion properties of some ionic quaternary ammonium compounds,” J. Am. Chem. Soc., vol. 92, no. 18, pp. 5293–5297, 1970.	353.18	348.24	376.54
n,n,n-trimethyl-1-hexadecanaminium bromide	520.1	S. Engin Özdil, H. Akbaş, and M. Boz, “Synthesis and physicochemical properties of double-chain cationic surfactants,” J. Chem. Eng. Data, vol. 61, no. 1, pp. 142–150, 2016.	375.74	372.85	377.86
n,n,n-trimethyl-2-oxo-2-(tetradecyloxy)ethan-1-aminium dicyanamide	334.1	Y. De Gaetano, A. Mohamadou, S. Boudesocque, J. Hubert, R. Plantier-Royon, and L. Dupont, “Ionic liquids derived from esters of Glycine Betaine: Synthesis and characterization,” J. Mol. Liq., vol. 207, pp. 60–66, 2015.	307.96	255.85	300.46
n,n,n-trimethyl-2-oxo-2-(tetradecyloxy)ethan-1-aminium methanesulfonate	377.2	Y. De Gaetano, A. Mohamadou, S. Boudesocque, J. Hubert, R. Plantier-Royon, and L. Dupont, “Ionic liquids derived from esters of Glycine Betaine: Synthesis and characterization,” J. Mol. Liq., vol. 207, pp. 60–66, 2015.	353.57	301.2	336.72
n,n,n-trimethyl-2-oxo-2-(tetradecyloxy)ethan-1-aminium perchlorate	367.1	Y. De Gaetano, A. Mohamadou, S. Boudesocque, J. Hubert, R. Plantier-Royon, and L. Dupont, “Ionic liquids derived from esters of Glycine Betaine: Synthesis and characterization,” J. Mol. Liq., vol. 207, pp. 60–66, 2015.	383.22	315.41	374.17
n,n,n-trimethyl-2-oxo-2-(tetradecyloxy)ethan-1-aminium tetrafluoroborate	369.1	Y. De Gaetano, A. Mohamadou, S. Boudesocque, J. Hubert, R. Plantier-Royon, and L. Dupont, “Ionic liquids derived from esters of Glycine Betaine: Synthesis and characterization,” J. Mol. Liq., vol. 207, pp. 60–66, 2015.	374.84	318.46	338.51
n,n,n-trimetyl-n-butanesulfonic acid ammonium hydrogen sulfate	262.1	D. Fang, J. Luo, Z. Xin-Li, and L. Zu-Liang, “Mannich reaction in water using acidic ionic liquid as recoverable and reusable catalyst,” Catal. Lett., vol. 116, no. 1–2, pp. 76–80, 2007.	355.64	278.89	346.59
n,n,n-tri(n-butyl)(4-ethoxy-4-oxobutyl)-1-aminium bromide	363.1	M. M. Pereira et al., “Synthesis and characterization of analogues of glycine-betaine ionic liquids and their use in the formation of aqueous biphasic systems,” Fluid Phase Equilibria, vol. 494, pp. 239–245, 2019.	411.96	413.38	388.18
n,n,n-tri(n-butyl)(4-ethoxy-4-oxobutyl)-1-phosphonium bromide	361.1	M. M. Pereira et al., “Synthesis and characterization of analogues of glycine-betaine ionic liquids and their use in the formation of aqueous biphasic systems,” Fluid Phase Equilibria, vol. 494, pp. 239–245, 2019.	403.48	405.51	382.55
n,n,n-tri(n-propyl)(4-ethoxy-4-oxobutyl)-1-aminium bromide	352.1	M. M. Pereira et al., “Synthesis and characterization of analogues of glycine-betaine ionic liquids and their use in the formation of aqueous biphasic systems,” Fluid Phase Equilibria, vol. 494, pp. 239–245, 2019.	423.24	384.17	388.84
n,n,n-trioctyl-n-methylammonium 2,2,3,3,4,4,5,5-octafluoropentyl sulfate	271.2	Y. Tsukada et al., “Preparation of novel hydrophobic fluorine-substituted-alkyl sulfate ionic liquids and application as an efficient reaction medium for lipase-catalyzed reaction,” Tetrahedron Lett., vol. 47, no. 11, pp. 1801–1804, 2006.	298.09	251.43	337.42
n,n,n-trioctyl-n-methylammonium acetate	251.2	J.-P. Mikkola, P. Virtanen, and R. Sjöholm, “Aliquat 336®—a versatile and affordable cation source for an entirely new family of hydrophobic ionic liquids,” Green Chem., vol. 8, no. 3, pp. 250–255, 2006.	232.82	271.28	306.52
n,n,n-trioctyl-n-methylammonium formate	274.1	J.-P. Mikkola, P. Virtanen, and R. Sjöholm, “Aliquat 336®—a versatile and affordable cation source for an entirely new family of hydrophobic ionic liquids,” Green Chem., vol. 8, no. 3, pp. 250–255, 2006.	288.52	246.66	300.94
n,n,n-trioctyl-n-methylammonium hexafluorophosphate	324.1	J.-P. Mikkola, P. Virtanen, and R. Sjöholm, “Aliquat 336®—a versatile and affordable cation source for an entirely new family of hydrophobic ionic liquids,” Green Chem., vol. 8, no. 3, pp. 250–255, 2006.	339.02	334.17	354.23
n,n,n-trioctyl-n-methylammonium hydrosulfate	254.2	J.-P. Mikkola, P. Virtanen, and R. Sjöholm, “Aliquat 336®—a versatile and affordable cation source for an entirely new family of hydrophobic ionic liquids,” Green Chem., vol. 8, no. 3, pp. 250–255, 2006.	294.23	289.25	323.03
n,n,n-trioctyl-n-methylammonium tetrafluoroborate	333.2	J.-P. Mikkola, P. Virtanen, and R. Sjöholm, “Aliquat 336®—a versatile and affordable cation source for an entirely new family of hydrophobic ionic liquids,” Green Chem., vol. 8, no. 3, pp. 250–255, 2006.	319.81	316.24	327.09
n,n,n-trioctyl-n-methylammonium tosylate	351.2	P. S. Kulkarni, L. C. Branco, J. G. Crespo, M. C. Nunes, A. Raymundo, and C. A. Afonso, “Comparison of physicochemical properties of new ionic liquids based on imidazolium, quaternary ammonium, and guanidinium cations,” Chem. Eur. J., vol. 13, no. 30, pp. 8478–8488, 2007.	301.52	358.54	360.09
n-octadecyl pyridinium hexafluorophosphate	398.9	C. M. Gordon, J. D. Holbrey, A. R. Kennedy, and K. R. Seddon, “Ionic liquid crystals: hexafluorophosphate salts,” J. Mater. Chem., vol. 8, no. 12, pp. 2627–2636, 1998.	289.49	350.26	350.15
n-octylethylenediammonium trifluoroacetate	302.6	H. Er and H. Wang, “Properties of protic ionic liquids composed of N-alkyl (= hexyl, octyl and 2-ethylhexyl) ethylenediaminum cations with trifluoromethanesulfonate and trifluoroacetate anion,” J. Mol. Liq., vol. 220, pp. 649–656, 2016.	282.8	358.25	298.29
n-octylethylenediammonium trifluoromethanesulfonate	326	H. Er and H. Wang, “Properties of protic ionic liquids composed of N-alkyl (= hexyl, octyl and 2-ethylhexyl) ethylenediaminum cations with trifluoromethanesulfonate and trifluoroacetate anion,” J. Mol. Liq., vol. 220, pp. 649–656, 2016.	348.52	404.47	317.08
n-pentyl-n-methylpyrrolidinium perfluorobutylsulfonate	389.3	S. A. Forsyth, K. J. Fraser, P. C. Howlett, D. R. MacFarlane, and M. Forsyth, “N-methyl-N-alkylpyrrolidinium nonafluoro-1-butanesulfonate salts: Ionic liquid properties and plastic crystal behaviour,” Green Chem., vol. 8, no. 3, pp. 256–261, 2006.	355.96	359.67	323.32
n-propane sulfonic pyridinium dihydrogen phosphate	363	H. Xing, T. Wang, Z. Zhou, and Y. Dai, “Novel Brønsted-acidic ionic liquids for esterifications,” Ind. Eng. Chem. Res., vol. 44, no. 11, pp. 4147–4150, 2005.	175.23	351.41	332.29
n-propyl-n-methylmorpholinium hexafluorophosphate	359.1	J. Kim, R. P. Singh, and J. M. Shreeve, “Low melting inorganic salts of alkyl-, fluoroalkyl-, alkyl ether-, and fluoroalkyl ether-substituted oxazolidine and morpholine,” Inorg. Chem., vol. 43, no. 9, pp. 2960–2966, 2004.	367.51	337.59	340.55
n-propyl-n-methylmorpholinium nitrate	331.3	J. Kim, R. P. Singh, and J. M. Shreeve, “Low melting inorganic salts of alkyl-, fluoroalkyl-, alkyl ether-, and fluoroalkyl ether-substituted oxazolidine and morpholine,” Inorg. Chem., vol. 43, no. 9, pp. 2960–2966, 2004.	342.01	308.41	321.45
n-propyl-n-methylmorpholinium perchlorate	364.3	J. S. Lee et al., “Ionic liquids containing an ester group as potential electrolytes,” Electrochem. Commun., vol. 8, no. 3, pp. 460–464, 2006.	356.68	316.61	349.08
n-sf5cf2cf2ch2ch2-pyridinium bis((trifluoromethyl)sulfonyl)imide	306.1	R. P. Singh, R. W. Winter, G. L. Gard, Y. Gao, and J. M. Shreeve, “Quaternary salts containing the pentafluorosulfanyl (SF5) group,” Inorg. Chem., vol. 42, no. 19, pp. 6142–6146, 2003.	282.22	285.28	274.82
n-tetradecyl pyridinium hexafluorophosphate	396.9	C. M. Gordon, J. D. Holbrey, A. R. Kennedy, and K. R. Seddon, “Ionic liquid crystals: hexafluorophosphate salts,” J. Mater. Chem., vol. 8, no. 12, pp. 2627–2636, 1998.	304.52	354.46	351.03
n-tridecylfluoro-octyl-4,40-bipyridinium bis((trifluoromethyl)sulfonyl)imide	325.1	R. P. Singh and J. M. Shreeve, “Bridged Tetraquaternary Salts from N, N ‘-Polyfluoroalkyl-4, 4 ‘-bipyridine,” Inorg. Chem., vol. 42, no. 23, pp. 7416–7421, 2003.	321.18	349.53	400.08
n-tridecylfluoro-octyl-4,40-bipyridinium trifluoromethanesulfonate	377.3	R. P. Singh and J. M. Shreeve, “Bridged Tetraquaternary Salts from N, N ‘-Polyfluoroalkyl-4, 4 ‘-bipyridine,” Inorg. Chem., vol. 42, no. 23, pp. 7416–7421, 2003.	365.3	384.81	421.5
n-((trifluoroethoxy)ethyl)-n methylmorpholinium hexafluorophosphate	345.1	J. Kim, R. P. Singh, and J. M. Shreeve, “Low melting inorganic salts of alkyl-, fluoroalkyl-, alkyl ether-, and fluoroalkyl ether-substituted oxazolidine and morpholine,” Inorg. Chem., vol. 43, no. 9, pp. 2960–2966, 2004.	383.06	332.34	320.59
n-trifluoro-propyl-4,40-bipyridinium bis((trifluoromethyl)sulfonyl)imide	361.2	R. P. Singh and J. M. Shreeve, “Bridged Tetraquaternary Salts from N, N ‘-Polyfluoroalkyl-4, 4 ‘-bipyridine,” Inorg. Chem., vol. 42, no. 23, pp. 7416–7421, 2003.	309.95	337.39	349.82
n-trifluoro-propyl-4,40-bipyridinium trifluoromethanesulfonate	371.2	R. P. Singh and J. M. Shreeve, “Bridged Tetraquaternary Salts from N, N ‘-Polyfluoroalkyl-4, 4 ‘-bipyridine,” Inorg. Chem., vol. 42, no. 23, pp. 7416–7421, 2003.	354.07	372.67	371.24
o-ethyl-tetramethyluronium tris(pentafluoroethyl)trifluorophosphate	305.2	N. V. Ignat’ev, U. Welz-Biermann, A. Kucheryna, G. Bissky, and H. Willner, “New ionic liquids with tris (perfluoroalkyl) trifluorophosphate (FAP) anions,” J. Fluor. Chem., vol. 126, no. 8, pp. 1150–1159, 2005.	384.24	293.58	323.8
pentylammonium formate	285.1	T. L. Greaves, A. Weerawardena, C. Fong, I. Krodkiewska, and C. J. Drummond, “Protic ionic liquids: solvents with tunable phase behavior and physicochemical properties,” J. Phys. Chem. B, vol. 110, no. 45, pp. 22479–22487, 2006.	302.63	283.56	285.28
pentylammonium formate	285.3	T. L. Greaves, A. Weerawardena, C. Fong, and C. J. Drummond, “Many protic ionic liquids mediate hydrocarbon-solvent interactions and promote amphiphile self-assembly,” Langmuir, vol. 23, no. 2, pp. 402–404, 2007.	302.63	283.56	285.28
propylamine trifluoroacetate	339.7	Q. Che, B. Sun, and R. He, “Preparation and characterization of new anhydrous, conducting membranes based on composites of ionic liquid trifluoroacetic propylamine and polymers of sulfonated poly (ether ether) ketone or polyvinylidenefluoride,” Electrochimica Acta, vol. 53, no. 13, pp. 4428–4434, 2008.	266.92	317.3	279.69
propylammonium formate	307.1	P. K. Chhotaray and R. L. Gardas, “Thermophysical properties of ammonium and hydroxylammonium protic ionic liquids,” J. Chem. Thermodyn., vol. 72, pp. 117–124, 2014.	310.15	285.66	285.72
propylammonium formate	323.1	T. L. Greaves, A. Weerawardena, C. Fong, I. Krodkiewska, and C. J. Drummond, “Protic ionic liquids: solvents with tunable phase behavior and physicochemical properties,” J. Phys. Chem. B, vol. 110, no. 45, pp. 22479–22487, 2006.	310.15	285.66	285.72
protonated ethyl 1-amino-acetate nitrate	322.3	G. Tao, L. He, N. Sun, and Y. Kou, “New generation ionic liquids: cations derived from amino acids,” Chem. Commun., no. 28, pp. 3562–3564, 2005.	363.86	295.86	329.78
protonated ethyl 1-amino-propinate l-lactate	248.1	G. Tao, L. He, N. Sun, and Y. Kou, “New generation ionic liquids: cations derived from amino acids,” Chem. Commun., no. 28, pp. 3562–3564, 2005.	288.65	258.81	324.43
protonated methyl 1-amino-acetate nitrate	317.2	G. Tao, L. He, N. Sun, and Y. Kou, “New generation ionic liquids: cations derived from amino acids,” Chem. Commun., no. 28, pp. 3562–3564, 2005.	367.62	301.67	330
protonated methyl 1-amino-propionate l-lactate	311.3	G. Tao, L. He, N. Sun, and Y. Kou, “New generation ionic liquids: cations derived from amino acids,” Chem. Commun., no. 28, pp. 3562–3564, 2005.	292.41	264.63	324.65
protonated methyl 1-amino-propionate nitrate	334.1	G. Tao, L. He, N. Sun, and Y. Kou, “New generation ionic liquids: cations derived from amino acids,” Chem. Commun., no. 28, pp. 3562–3564, 2005.	380.12	315.75	352.92
protonated methyl 1-amino-propionate thiocyanate	335.2	G. Tao, L. He, N. Sun, and Y. Kou, “New generation ionic liquids: cations derived from amino acids,” Chem. Commun., no. 28, pp. 3562–3564, 2005.	344.99	311.06	327.63
pyridinium, 4-(1-hexadecylheptadecyl)-1-methyl-, chloride	337.1	E. J. R. Sudholter, J. B. F. N. Engberts, and W. H. de Jeu, “Thermotropic Liquid-Crystallhe Behavior of Some Single- and Double-Chalned PyrMinium Amphlphlles,” J. Phys. Chem., vol. 86, no. 10, pp. 1908–1913, Nov. 1981.	281.96	410.17	374.31
pyridinium, 4-(1-hexadecylheptadecyl)-1-methyl-, iodide	345.1	E. J. R. Sudholter, J. B. F. N. Engberts, and W. H. de Jeu, “Thermotropic Liquid-Crystallhe Behavior of Some Single- and Double-Chalned PyrMinium Amphlphlles,” J. Phys. Chem., vol. 86, no. 10, pp. 1908–1913, Nov. 1981.	252.42	392.33	379.91
s-ethyl-tetramethylthiouronium tris(pentafluoroethyl)trifluorophosphate	273.1	N. V. Ignat’ev, U. Welz-Biermann, A. Kucheryna, G. Bissky, and H. Willner, “New ionic liquids with tris (perfluoroalkyl) trifluorophosphate (FAP) anions,” J. Fluor. Chem., vol. 126, no. 8, pp. 1150–1159, 2005.	378.19	293.58	347.79
sf5cf2cf2cf2cf2ch2ch2-pyridinium bis((trifluoromethyl)sulfonyl)imide	309.4	R. P. Singh, R. W. Winter, G. L. Gard, Y. Gao, and J. M. Shreeve, “Quaternary salts containing the pentafluorosulfanyl (SF5) group,” Inorg. Chem., vol. 42, no. 19, pp. 6142–6146, 2003.	286.71	285.28	294.93
sf5cf2cf2ch2ch2ch2ch2-pyridinium bis((trifluoromethyl)sulfonyl)imide	291.2	R. P. Singh, R. W. Winter, G. L. Gard, Y. Gao, and J. M. Shreeve, “Quaternary salts containing the pentafluorosulfanyl (SF5) group,” Inorg. Chem., vol. 42, no. 19, pp. 6142–6146, 2003.	274.7	273.71	274.38
tetrabutylammonium 2,2,3,3,4,4,5,5-octafluoropentyl sulfate	265.1	Y. Tsukada et al., “Preparation of novel hydrophobic fluorine-substituted-alkyl sulfate ionic liquids and application as an efficient reaction medium for lipase-catalyzed reaction,” Tetrahedron Lett., vol. 47, no. 11, pp. 1801–1804, 2006.	331.92	255.82	339.39
tetrabutylammonium bis[(trifluoromethyl)sulfonyl]imide	363.1	H. L. Ngo, K. LeCompte, L. Hargens, and A. B. McEwen, “Thermal properties of imidazolium ionic liquids,” Thermochim. Acta, vol. 357–358, pp. 97–102, Aug. 2000, doi: 10.1016/S0040-6031(00)00373-7.	300.73	293.64	294.25
tetrabutylammonium chloride	314.1	T. G. Coker, J. Ambrose, and G. J. Janz, “Fusion properties of some ionic quaternary ammonium compounds,” J. Am. Chem. Soc., vol. 92, no. 18, pp. 5293–5297, 1970.	388.85	361.35	354.05
tetrabutylammonium chloride	314.1	A. Lapidus, O. Eliseev, T. Bondarenko, and N. Stepin, “Palladium catalysed hydroxycarbonylation of 1-phenylethanol in molten salt media,” J. Mol. Catal. Chem., vol. 252, no. 1–2, pp. 245–251, 2006.	388.85	361.35	354.05
tetrabutylammonium chloride	327.1	K. McMichael and R. Clement, “Salt effects in the solvolysis of benzhydryl chloride,” J. Org. Chem., vol. 26, no. 2, pp. 620–621, 1961.	388.85	361.35	354.05
tetrabutylammonium chloride	348.1	Y.-L. Gu, F. Shi, and Y.-Q. Deng, “Room temperature ionic liquid as leaching reagent for separation of the solid mixture of taurine and sodium sulfate,” ACTA Chim. Sin.-Chin. Ed.-, vol. 62, no. 5, pp. 532–536, 2004.	388.85	361.35	354.05
tetrabutylammonium chloride	349.1	M. I. Kabachnik, L. S. Zakharov, and I. Yu. Kudryavtsev, “Catalytic phosphorylation of polyfluoroalkanols 13. Some ammonium and phosphonium salts as phosphorylation catalysts,” Bull. Acad. Sci. USSR Div. Chem. Sci., vol. 38, no. 12, pp. 2553–2556, Dec. 1989, doi: 10.1007/BF00962444.	388.85	361.35	354.05
tetrabutylammonium chloride	350.1	D. Yang, S. Zhang, X. Sun, D. Jiang, and S. Dai, “Deep eutectic solvents formed by quaternary ammonium salts and aprotic organic compound succinonitrile,” J. Mol. Liq., vol. 274, pp. 414–417, 2019.	388.85	361.35	354.05
tetrabutylammonium chloride	359.1	J.-J. Shim, D. Kim, and C.-S. Ra, “Carboxylation of styrene oxide catalyzed by quaternary onium salts under solvent-free conditions,” Bull. Korean Chem. Soc., vol. 27, no. 5, pp. 744–746, 2006.	388.85	361.35	354.05
tetrabutylammonium chloride	365.1	H. Elias and H. Strecker, “Kinetik des homogenen Isotopenaustausches zwischen Isopropylchlorid und Chlorid‐Ionen in Dimethylformamid,” Chem. Ber., vol. 99, no. 3, pp. 1019–1025, 1966.	388.85	361.35	354.05
tetrabutylammonium dodecyl sulfate	250.3	M. O. Vieira et al., “Ionic liquids composed of linear amphiphilic anions: Synthesis, physicochemical characterization, hydrophilicity and interaction with carbon dioxide,” J. Mol. Liq., vol. 241, pp. 64–73, 2017.	372.58	330.56	300.13
tetrabutylammonium hydrogen sulfate	444	A. Sarkar, D. K. Mishra, and B. Sinha, “Solution thermophysics of l-ascorbic acid in aqueous tetrabutylammonium hydrogen sulfate,” J. Solut. Chem., vol. 45, no. 4, pp. 560–573, 2016.	328.06	293.64	325.01
tetrabutylammonium hydrogen sulfate	444.7	A. Sarkar and B. Sinha, “Solution thermodynamics of aqueous nicotinic acid solutions in presence of tetrabutylammonium hydrogen sulphate,” J. Serbian Chem. Soc., vol. 78, no. 8, pp. 1225–1240, 2013.	328.06	293.64	325.01
tetrabutylammonium perfluorobutanesulfonate	327.1	A. B. Pereiro et al., “On the formation of a third, nanostructured domain in ionic liquids,” J. Phys. Chem. B, vol. 117, no. 37, pp. 10826–10833, 2013.	344.55	341.36	328.49
tetrabutylammonium tris(trifluoromethylsulfonyl)methide	332.3	H. L. Ngo, K. LeCompte, L. Hargens, and A. B. McEwen, “Thermal properties of imidazolium ionic liquids,” Thermochim. Acta, vol. 357–358, pp. 97–102, Aug. 2000, doi: 10.1016/S0040-6031(00)00373-7.	309.7	285.76	282.47
tetrabutylammonium tris[(trifluoromethyl)sulfonyl]methide	369.1	J. Sun, M. Forsyth, and D. R. Macfarlane, “Room-temperature molten salts based on the quaternary ammonium ion,” J. Phys. Chem. B, vol. 102, no. 44, pp. 8858–8864, 1998.	309.7	285.76	282.47
tetrabutylphosphonium bromide	378.7	K. Takaizumi and T. Wakabayashi, “Apparent molal volumes of phosphonium halides at 15, 25 and 35° C,” J. Solut. Chem., vol. 9, no. 11, pp. 809–818, 1980.	378.53	349.82	372.89
tetrabutylphosphonium chloride	337.1	K. Sakizadeh, L. P. Olson, P. J. Cowdery-Corvan, T. Ishida, and D. R. Whitcomb, “Thermographic materials containing ionic liquids,” US7163786B1, Jan. 16, 2007.	380.37	353.49	348.42
tetrabutylphosphonium chloride	339.5	L. Fernandez et al., “Indirect assessment of the fusion properties of choline chloride from solid-liquid equilibria data,” Fluid Phase Equilibria, vol. 448, pp. 9–14, 2017.	380.37	353.49	348.42
tetrabutylphosphonium hexafluorophosphate	498.6	C. M. Neves, A. R. Rodrigues, K. A. Kurnia, J. M. Esperança, M. G. Freire, and J. A. Coutinho, “Solubility of non-aromatic hexafluorophosphate-based salts and ionic liquids in water determined by electrical conductivity,” Fluid Phase Equilibria, vol. 358, pp. 50–55, 2013.	364.37	330.7	350.57
tetrabutylphosphonium methanesulfonate	335.4	U. Domańska and L. M. Casás, “Solubility of Phosphonium Ionic Liquid in Alcohols, Benzene, and Alkylbenzenes,” J. Phys. Chem. B, vol. 111, no. 16, pp. 4109–4115, Apr. 2007, doi: 10.1021/jp070293j.	323.9	295.51	321.65
tetradecylammonium bis((trifluoromethyl) sulfonyl)imide	303.9	H. Matsumoto, H. Kageyama, and Y. Miyazaki, “Room temperature molten salts based on tetraalkylammonium cations and bis (trifluoromethylsulfonyl) imide,” Chem. Lett., vol. 30, no. 2, pp. 182–183, 2001.	210.51	316.69	288.99
tetraethyammonium bis[(pentafluoroethyl)sulfonyl]imide	356.1	H. L. Ngo, K. LeCompte, L. Hargens, and A. B. McEwen, “Thermal properties of imidazolium ionic liquids,” Thermochim. Acta, vol. 357–358, pp. 97–102, Aug. 2000, doi: 10.1016/S0040-6031(00)00373-7.	330.6	295.82	304.55
tetraethyammonium bis[(pentafluoroethyl)sulfonyl]imide	356.6	G. B. Appetecchi, M. Montanino, M. Carewska, M. Moreno, F. Alessandrini, and S. Passerini, “Chemical–physical properties of bis (perfluoroalkylsulfonyl) imide-based ionic liquids,” Electrochimica Acta, vol. 56, no. 3, pp. 1300–1307, 2011.	330.6	295.82	304.55
tetraethylammonium 2,2,2-trifluoro-n-(trifluoromethylsulfonyl)acetamide	293.3	H. Matsumoto, H. Kageyama, and Y. Miyazaki, “Physical and electrochemical properties of room temperature molten salt based on aliphatic onium cations and asymmetric amide anion,” ECS Proc. Vol., vol. 2002, no. 1, p. 1057, 2002.	289.41	296.77	293.19
tetraethylammonium 2,2,3,3,4,4,5,5-octafluoropentyl sulfate	260.2	Y. Tsukada et al., “Preparation of novel hydrophobic fluorine-substituted-alkyl sulfate ionic liquids and application as an efficient reaction medium for lipase-catalyzed reaction,” Tetrahedron Lett., vol. 47, no. 11, pp. 1801–1804, 2006.	362	269.56	341.14
tetraethylammonium chloride	526.8	P. V. Pontes et al., “Measurement and PC-SAFT modeling of solid-liquid equilibrium of deep eutectic solvents of quaternary ammonium chlorides and carboxylic acids,” Fluid Phase Equilibria, vol. 448, pp. 69–80, 2017.	418.92	375.09	355.8
tetraethylammonium chloride	535.4	D. O. Abranches, L. P. Silva, M. A. R. Martins, L. Fernandez, S. P. Pinho, and J. A. P. Coutinho, “Can cholinium chloride form eutectic solvents with organic chloride-based salts?,” Fluid Phase Equilibria, vol. 493, pp. 120–126, Aug. 2019, doi: 10.1016/j.fluid.2019.04.019.	418.92	375.09	355.8
tetraethylammonium hexafluorophosphate	343.1	H. L. Ngo, K. LeCompte, L. Hargens, and A. B. McEwen, “Thermal properties of imidazolium ionic liquids,” Thermochim. Acta, vol. 357–358, pp. 97–102, Aug. 2000, doi: 10.1016/S0040-6031(00)00373-7.	402.92	352.3	357.95
tetraethylammonium hexafluorophosphate	350.3	H. Li, G. Zhao, F. Liu, and S. Zhang, “Physicochemical Characterization of MF m–-Based Ammonium Ionic Liquids,” J. Chem. Eng. Data, vol. 58, no. 6, pp. 1505–1515, 2013.	402.92	352.3	357.95
tetraethylammonium n-(trifluoromethylsulfonyl)pentafluoroethylsulfonamide	342.2	H. Matsumoto, H. Sakaebe, and K. Tatsumi, “Preparation of room temperature ionic liquids based on aliphatic onium cations and asymmetric amide anions and their electrochemical properties as a lithium battery electrolyte,” J. Power Sources, vol. 146, no. 1–2, pp. 45–50, 2005.	330.7	308.69	300.27
tetraethylammonium nitrate	513	J. N. Canongia Lopes et al., “Protonic ammonium nitrate ionic liquids and their mixtures: insights into their thermophysical behavior,” J. Phys. Chem. B, vol. 120, no. 9, pp. 2397–2406, 2016.	377.42	323.12	338.85
tetraethylammonium tris(trifluoromethylsulfonyl)methide	319.3	H. L. Ngo, K. LeCompte, L. Hargens, and A. B. McEwen, “Thermal properties of imidazolium ionic liquids,” Thermochim. Acta, vol. 357–358, pp. 97–102, Aug. 2000, doi: 10.1016/S0040-6031(00)00373-7.	339.77	299.5	284.22
tetraethylphosphonium 2,2,2-trifluoro-n-(trifluoromethylsulfonyl)acetamide	292.1	H. Matsumoto, H. Kageyama, and Y. Miyazaki, “Physical and electrochemical properties of room temperature molten salt based on aliphatic onium cations and asymmetric amide anion,” ECS Proc. Vol., vol. 2002, no. 1, p. 1057, 2002.	280.93	288.9	287.56
tetraheptylammonium bis((trifluoromethyl) sulfonyl)imide	284.5	H. Matsumoto, H. Kageyama, and Y. Miyazaki, “Room temperature molten salts based on tetraalkylammonium cations and bis (trifluoromethylsulfonyl) imide,” Chem. Lett., vol. 30, no. 2, pp. 182–183, 2001.	255.62	281.04	291.62
tetrahexylammonium benzoate	223.1	A. Berthod, M. J. Ruiz-Angel, and S. Carda-Broch, “Ionic liquids in separation techniques,” J. Chromatogr. A, vol. 1184, no. 1–2, pp. 6–18, 2008.	304.88	242.75	323.13
tetrahexylammonium bis((trifluoromethyl) sulfonyl)imide	265.1	N. Nishi, T. Kawakami, F. Shigematsu, M. Yamamoto, and T. Kakiuchi, “Fluorine-free and hydrophobic room-temperature ionic liquids, tetraalkylammonium bis (2-ethylhexyl) sulfosuccinates, and their ionic liquid–water two-phase properties,” Green Chem., vol. 8, no. 4, pp. 349–355, 2006.	270.65	285.24	292.49
tetrahexylammonium bis((trifluoromethyl) sulfonyl)imide	266.3	H. Matsumoto, H. Kageyama, and Y. Miyazaki, “Room temperature molten salts based on tetraalkylammonium cations and bis (trifluoromethylsulfonyl) imide,” Chem. Lett., vol. 30, no. 2, pp. 182–183, 2001.	270.65	285.24	292.49
tetrahexylammonium nitrate	345.2	T. G. Coker, J. Ambrose, and G. J. Janz, “Fusion properties of some ionic quaternary ammonium compounds,” J. Am. Chem. Soc., vol. 92, no. 18, pp. 5293–5297, 1970.	317.28	300.99	335.34
tetrahexylammonium perchlorate	383.2	T. G. Coker, J. Ambrose, and G. J. Janz, “Fusion properties of some ionic quaternary ammonium compounds,” J. Am. Chem. Soc., vol. 92, no. 18, pp. 5293–5297, 1970.	331.95	309.19	362.98
tetrahexylphosphonium bromide	343.1	A. Cieniecka-Rosłonkiewicz, J. Pernak, J. Kubis-Feder, A. Ramani, A. J. Robertson, and K. R. Seddon, “Synthesis, anti-microbial activities and anti-electrostatic properties of phosphonium-based ionic liquids,” Green Chem., vol. 7, no. 12, pp. 855–862, 2005.	348.46	341.42	371.13
tetraoctylammonium bis((trifluoromethyl) sulfonyl)imide	304.2	H. Matsumoto, H. Kageyama, and Y. Miyazaki, “Room temperature molten salts based on tetraalkylammonium cations and bis (trifluoromethylsulfonyl) imide,” Chem. Lett., vol. 30, no. 2, pp. 182–183, 2001.	240.58	276.84	290.74
tetraoctylammonium oleate	243.6	M. A. Rocha, A. van den Bruinhorst, W. Schröer, B. Rathke, and M. C. Kroon, “Physicochemical properties of fatty acid based ionic liquids,” J. Chem. Thermodyn., vol. 100, pp. 156–164, 2016.	389.44	273.38	312.24
tetraoctylammonium oleate	252.4	B. Monteiro, L. Maria, A. Cruz, J. M. Carretas, J. Marçalo, and J. P. Leal, “Thermal stability and specific heats of coordinating ionic liquids,” Thermochim. Acta, vol. 684, p. 178482, Feb. 2020, doi: 10.1016/j.tca.2019.178482.	389.44	273.38	312.24
tetraoctylphosphonium bis((trifluoromethyl)sulfonyl)amide	284.3	U. Domańska, M. Wlazło, M. Karpińska, and M. Zawadzki, “High selective water/butan-1-ol separation on investigation of limiting activity coefficients with [P8, 8, 8, 8][NTf2] ionic liquid,” Fluid Phase Equilibria, vol. 449, pp. 1–9, 2017.	232.1	268.98	285.11
trihexyl(tetradecyl)phosphonium bis[(trifluoromethyl)sulfonyl]imide	306.1	A. Arce, M. J. Earle, S. P. Katdare, H. Rodríguez, and K. R. Seddon, “Phase equilibria of mixtures of mutually immiscible ionic liquids,” Fluid Phase Equilibria, vol. 261, no. 1–2, pp. 427–433, 2007.	232.1	268.98	285.11
tetrapentylammonium 2,2,2-trifluoro-n-(trifluoromethylsulfonyl)acetamide	289.2	H. Matsumoto, H. Sakaebe, and K. Tatsumi, “Preparation of room temperature ionic liquids based on aliphatic onium cations and asymmetric amide anions and their electrochemical properties as a lithium battery electrolyte,” J. Power Sources, vol. 146, no. 1–2, pp. 45–50, 2005.	244.3	278.83	290.56
tetrapentylammonium bis((trifluoromethyl) sulfonyl)imide	298.4	H. Matsumoto, H. Kageyama, and Y. Miyazaki, “Room temperature molten salts based on tetraalkylammonium cations and bis (trifluoromethylsulfonyl) imide,” Chem. Lett., vol. 30, no. 2, pp. 182–183, 2001.	285.69	289.44	293.37
tetrapentylammonium bromide	376.2	T. G. Coker, J. Ambrose, and G. J. Janz, “Fusion properties of some ionic quaternary ammonium compounds,” J. Am. Chem. Soc., vol. 92, no. 18, pp. 5293–5297, 1970.	371.98	353.49	377.64
tetrapentylammonium chloride	295.2	T. G. Coker, J. Ambrose, and G. J. Janz, “Fusion properties of some ionic quaternary ammonium compounds,” J. Am. Chem. Soc., vol. 92, no. 18, pp. 5293–5297, 1970.	373.81	357.16	353.17
tetrapentylammonium n-(trifluoromethylsulfonyl)pentafluoroethylsulfonamide	298.2	H. Matsumoto, H. Sakaebe, and K. Tatsumi, “Preparation of room temperature ionic liquids based on aliphatic onium cations and asymmetric amide anions and their electrochemical properties as a lithium battery electrolyte,” J. Power Sources, vol. 146, no. 1–2, pp. 45–50, 2005.	285.59	290.75	297.64
tetrapentylammonium nitrate	387.2	T. G. Coker, J. Ambrose, and G. J. Janz, “Fusion properties of some ionic quaternary ammonium compounds,” J. Am. Chem. Soc., vol. 92, no. 18, pp. 5293–5297, 1970.	332.32	305.18	336.21
tetrapentylammonium thiocyanate	322.7	T. G. Coker, J. Ambrose, and G. J. Janz, “Fusion properties of some ionic quaternary ammonium compounds,” J. Am. Chem. Soc., vol. 92, no. 18, pp. 5293–5297, 1970.	297.18	300.49	310.93
tetrapropylammonium bis[(trifluoromethyl)sulfonyl]imide	378.1	J. Sun, M. Forsyth, and D. R. Macfarlane, “Room-temperature molten salts based on the quaternary ammonium ion,” J. Phys. Chem. B, vol. 102, no. 44, pp. 8858–8864, 1998.	315.76	297.84	295.12
triethyl-hexylammonium bis((trifluoromethyl) sulfonyl)imide	293	D. R. McFarlane, J. Sun, J. Golding, P. Meakin, and M. Forsyth, “High conductivity molten salts based on the imide ion,” Electrochimica Acta, vol. 45, no. 8–9, pp. 1271–1278, 2000.	315.76	301.84	295.12
triethylhexylammonium bis((trifluoromethyl)sulfonyl)imide	293.1	J. Sun, M. Forsyth, and D. R. Macfarlane, “Room-temperature molten salts based on the quaternary ammonium ion,” J. Phys. Chem. B, vol. 102, no. 44, pp. 8858–8864, 1998.	315.76	301.84	295.12
tetrapropylammonium chloride	502.4	D. O. Abranches, L. P. Silva, M. A. R. Martins, L. Fernandez, S. P. Pinho, and J. A. P. Coutinho, “Can cholinium chloride form eutectic solvents with organic chloride-based salts?,” Fluid Phase Equilibria, vol. 493, pp. 120–126, Aug. 2019, doi: 10.1016/j.fluid.2019.04.019.	403.88	365.55	354.92
tetrapropylammonium chloride	503.1	P. V. Pontes et al., “Measurement and PC-SAFT modeling of solid-liquid equilibrium of deep eutectic solvents of quaternary ammonium chlorides and carboxylic acids,” Fluid Phase Equilibria, vol. 448, pp. 69–80, 2017.	403.88	365.55	354.92
tetrapropylammonium saccharinate	369.1	E. B. Carter et al., “Sweet success: ionic liquids derived from non-nutritive sweeteners,” Chem. Commun., no. 6, pp. 630–631, 2004.	381.03	380.88	347.22
tributylammonium nitrate	294.6	A. Berthod, M. J. Ruiz-Angel, and S. Carda-Broch, “Ionic liquids in separation techniques,” J. Chromatogr. A, vol. 1184, no. 1–2, pp. 6–18, 2008.	342.03	320.57	331.29
tributyl-hexylammonium bis((trifluoromethyl) sulfonyl)imide	299	J. Sun, M. Forsyth, and D. R. Macfarlane, “Room-temperature molten salts based on the quaternary ammonium ion,” J. Phys. Chem. B, vol. 102, no. 44, pp. 8858–8864, 1998.	293.21	291.54	293.81
triethyldodecylammonium bis ((trifluoromethyl)sulfonyl)imide	280.1	K. Tsunashima and M. Sugiya, “Physical and electrochemical properties of low-viscosity phosphonium ionic liquids as potential electrolytes,” Electrochem. Commun., vol. 9, no. 9, pp. 2353–2358, 2007.	293.21	295.54	293.81
tributyl-hexylammonium dicyanoamide	230.2	D. R. MacFarlane, J. Golding, S. Forsyth, M. Forsyth, and G. B. Deacon, “Low viscosity ionic liquids based on organic salts of the dicyanamide anion,” Chem. Commun., no. 16, pp. 1430–1431, 2001.	279.25	255.93	290.58
tributyl-hexylammonium tosylate	323	J. Golding, S. Forsyth, D. R. Macfarlane, M. Forsyth, and G. B. Deacon, “Methanesulfonate and p-toluenesulfonate salts of the N-methyl-N-alkylpyrrolidinium and quaternary ammonium cations: novel low cost ionic liquids,” Green Chem., vol. 4, no. 3, pp. 223–229, 2002.	327.83	360.83	361.63
tributylmethylphosphonium methyl sulfate	311.1	M. Ramdin, T. J. Vlugt, and T. W. de Loos, “Solubility of CO2 in the ionic liquids [TBMN][MeSO4] and [TBMP][MeSO4],” J. Chem. Eng. Data, vol. 57, no. 8, pp. 2275–2280, 2012.	328.47	296.51	324.98
tri-butylsulfonium bis((trifluoromethyl) sulfonyl)imide	265.6	H. Matsumoto, T. Matsuda, and Y. Miyazaki, “Room temperature molten salts based on trialkylsulfonium cations and bis (trifluoromethylsulfonyl) imide,” Chem. Lett., vol. 29, no. 12, pp. 1430–1431, 2000.	236.69	282.62	273.31
tridecylmethylphosphonium bromide	368.3	H. Chen, D. C. Kwait, Z. S. Gönen, B. T. Weslowski, D. J. Abdallah, and R. G. Weiss, “Phase characterization and properties of completely saturated quaternary phosphonium salts. Ordered, room-temperature ionic liquids,” Chem. Mater., vol. 14, no. 10, pp. 4063–4072, 2002.	322.15	372	369.6
tridecylmethylphosphonium chloride	371.9	H. Chen, D. C. Kwait, Z. S. Gönen, B. T. Weslowski, D. J. Abdallah, and R. G. Weiss, “Phase characterization and properties of completely saturated quaternary phosphonium salts. Ordered, room-temperature ionic liquids,” Chem. Mater., vol. 14, no. 10, pp. 4063–4072, 2002.	323.98	375.66	345.13
tridecylmethylphosphonium chloride	374.9	H. Chen, D. C. Kwait, Z. S. Gönen, B. T. Weslowski, D. J. Abdallah, and R. G. Weiss, “Phase characterization and properties of completely saturated quaternary phosphonium salts. Ordered, room-temperature ionic liquids,” Chem. Mater., vol. 14, no. 10, pp. 4063–4072, 2002.	323.98	375.66	345.13
tridecylmethylphosphonium nitrate	333	H. Chen, D. C. Kwait, Z. S. Gönen, B. T. Weslowski, D. J. Abdallah, and R. G. Weiss, “Phase characterization and properties of completely saturated quaternary phosphonium salts. Ordered, room-temperature ionic liquids,” Chem. Mater., vol. 14, no. 10, pp. 4063–4072, 2002.	282.49	323.69	328.17
tridodecyl-methylammonium bromide	348	D. M. Eike, J. F. Brennecke, and E. J. Maginn, “Predicting melting points of quaternary ammonium ionic liquids,” Green Chem., vol. 5, no. 3, pp. 323–328, 2003.	308.07	341.75	373.91
triethyl(2-methoxyethyl)phosphonium bis((trifluoromethyl)sulfonyl)imide	283.2	K. Tsunashima and M. Sugiya, “Physical and electrochemical properties of low-viscosity phosphonium ionic liquids as potential electrolytes,” Electrochem. Commun., vol. 9, no. 9, pp. 2353–2358, 2007.	308.09	287.18	271.16
triethyl-(2-methylbutyl)-ammonium bromide	373.2	D. M. Eike, J. F. Brennecke, and E. J. Maginn, “Predicting melting points of quaternary ammonium ionic liquids,” Green Chem., vol. 5, no. 3, pp. 323–328, 2003.	422.07	362.37	402.75
triethylammonium bis((trifluoromethyl) sulfonyl)imide	276.2	H. Matsumoto, H. Sakaebe, and K. Tatsumi, “Preparation of room temperature ionic liquids based on aliphatic onium cations and asymmetric amide anions and their electrochemical properties as a lithium battery electrolyte,” J. Power Sources, vol. 146, no. 1–2, pp. 45–50, 2005.	317.96	315.13	289.76
triethylammonium hydrogen sulfate	355.6	L. E. Shmukler, M. S. Gruzdev, N. O. Kudryakova, Y. A. Fadeeva, A. M. Kolker, and L. P. Safonova, “Triethylammonium-based protic ionic liquids with sulfonic acids: phase behavior and electrochemistry,” J. Mol. Liq., vol. 266, pp. 139–146, 2018.	345.29	315.13	320.52
triethylamylphosphonium bis((trifluoromethyl)sulfonyl)imide	290.1	K. Tsunashima and M. Sugiya, “Physical and electrochemical properties of low-viscosity phosphonium ionic liquids as potential electrolytes,” Electrochem. Commun., vol. 9, no. 9, pp. 2353–2358, 2007.	311.04	295.02	289.71
triethylbutylphosphonium bis((trifluoromethyl)sulfonyl)imide	328.2	K. Tsunashima and M. Sugiya, “Physical and electrochemical properties of low-viscosity phosphonium ionic liquids as potential electrolytes,” Electrochem. Commun., vol. 9, no. 9, pp. 2353–2358, 2007.	314.8	296.07	289.93
triethyldodecylphosphonium bis((trifluoromethyl)sulfonyl)imide	286.2	K. Tsunashima and M. Sugiya, “Physical and electrochemical properties of low-viscosity phosphonium ionic liquids as potential electrolytes,” Electrochem. Commun., vol. 9, no. 9, pp. 2353–2358, 2007.	284.73	287.68	288.18
triethyl-hexylammonium bis(methylsulfonyl) imide	219.2	J. M. Pringle et al., “The effect of anion fluorination in ionic liquids—physical properties of a range of bis (methanesulfonyl) amide salts,” New J. Chem., vol. 27, no. 10, pp. 1504–1510, 2003.	290.83	250.76	318.35
triethyl-hexylammonium mesylate	335	J. Golding, S. Forsyth, D. R. Macfarlane, M. Forsyth, and G. B. Deacon, “Methanesulfonate and p-toluenesulfonate salts of the N-methyl-N-alkylpyrrolidinium and quaternary ammonium cations: novel low cost ionic liquids,” Green Chem., vol. 4, no. 3, pp. 223–229, 2002.	347.41	311.58	328.16
triethyl-hexylammonium tosylate	382.2	J. Golding, S. Forsyth, D. R. Macfarlane, M. Forsyth, and G. B. Deacon, “Methanesulfonate and p-toluenesulfonate salts of the N-methyl-N-alkylpyrrolidinium and quaternary ammonium cations: novel low cost ionic liquids,” Green Chem., vol. 4, no. 3, pp. 223–229, 2002.	350.39	371.14	362.94
triethyl(methoxymethyl)ammonium bis ((trifluoromethyl)sulfonyl)imide	270.3	K. Tsunashima and M. Sugiya, “Physical and electrochemical properties of low-viscosity phosphonium ionic liquids as potential electrolytes,” Electrochem. Commun., vol. 9, no. 9, pp. 2353–2358, 2007.	320.33	302.96	277.01
triethyl(methoxymethyl)phosphonium bis((trifluoromethyl)sulfonyl)imide	287.1	K. Tsunashima and M. Sugiya, “Physical and electrochemical properties of low-viscosity phosphonium ionic liquids as potential electrolytes,” Electrochem. Commun., vol. 9, no. 9, pp. 2353–2358, 2007.	311.85	295.09	271.38
triethyl-methylammonium 2,2,2-trifluoro-n- (trifluoromethylsulfonyl)acetamide	293.2	H. Matsumoto, H. Kageyama, and Y. Miyazaki, “Physical and electrochemical properties of room temperature molten salt based on aliphatic onium cations and asymmetric amide anion,” ECS Proc. Vol., vol. 2002, no. 1, p. 1057, 2002.	293.17	302.58	293.41
triethyl-methylammonium 2,2,2-(trifluoromethylsulfony)lacetamide	293.2	H. Matsumoto, H. Kageyama, and Y. Miyazaki, “Physical and electrochemical properties of room temperature molten salt based on aliphatic onium cations and asymmetric amide anion,” ECS Proc. Vol., vol. 2002, no. 1, p. 1057, 2002.	293.17	302.58	293.41
trimethyl-butylammonium 2,2,2-(trifluoromethylsulfonyl)acetamide	293.2	H. Matsumoto, H. Kageyama, and Y. Miyazaki, “Physical and electrochemical properties of room temperature molten salt based on aliphatic onium cations and asymmetric amide anion,” ECS Proc. Vol., vol. 2002, no. 1, p. 1057, 2002.	293.17	310.79	293.41
trimethyl-butylammonium 2,2,2-(trifluoromethylsulfonyl)acetamide	296.2	H. Matsumoto, H. Kageyama, and Y. Miyazaki, “Physical and electrochemical properties of room temperature molten salt based on aliphatic onium cations and asymmetric amide anion,” ECS Proc. Vol., vol. 2002, no. 1, p. 1057, 2002.	293.17	310.79	293.41
triethyloctylammonium bis[(trifluoromethyl)sulfonyl]imide	287.1	D. R. MacFarlane, P. Meakin, N. Amini, and M. Forsyth, “Structural studies of ambient temperature plastic crystal ion conductors,” J. Phys. Condens. Matter, vol. 13, no. 36, pp. 8257–8267, Aug. 2001, doi: 10.1088/0953-8984/13/36/303.	308.24	299.74	294.69
tri-ethylsulfonium 2,2,2-trifluoro-n- (trifluoromethylsulfonyl)acetamide	305.2	H. Matsumoto, H. Kageyama, and Y. Miyazaki, “Physical and electrochemical properties of room temperature molten salt based on aliphatic onium cations and asymmetric amide anion,” ECS Proc. Vol., vol. 2002, no. 1, p. 1057, 2002.	217.86	282.31	271.81
tri-ethylsulfonium 2,2,2-(trifluoromethylsulfony)lacetamide	305.2	H. Matsumoto, H. Kageyama, and Y. Miyazaki, “Physical and electrochemical properties of room temperature molten salt based on aliphatic onium cations and asymmetric amide anion,” ECS Proc. Vol., vol. 2002, no. 1, p. 1057, 2002.	217.86	282.31	271.81
tri-ethylsulfonium bis((trifluoromethyl)sulfonyl)imide	259.2	H. Matsumoto, H. Sakaebe, and K. Tatsumi, “Preparation of room temperature ionic liquids based on aliphatic onium cations and asymmetric amide anions and their electrochemical properties as a lithium battery electrolyte,” J. Power Sources, vol. 146, no. 1–2, pp. 45–50, 2005.	259.25	292.92	274.62
triethylsulfonium bis((trifluoromethyl)sulfonyl)imide	262.8	U. Domańska, M. Królikowski, and K. Ślesińska, “Phase equilibria study of the binary systems (ionic liquid+ thiophene): Desulphurization process,” J. Chem. Thermodyn., vol. 41, no. 11, pp. 1303–1311, 2009.	259.25	292.92	274.62
trihexyl(tetradecyl)phosphonium acetate	206	M. C. Castro, A. Arce, A. Soto, and H. Rodríguez, “Liquid-liquid equilibria of mutually immiscible ionic liquids with a common anion of basic character,” J. Chem. Thermodyn., vol. 102, pp. 12–21, 2016.	198.03	251.01	299.36
trihexyl(tetradecyl)phosphonium chloride	207	M. C. Castro, A. Arce, A. Soto, and H. Rodríguez, “Liquid-liquid equilibria of mutually immiscible ionic liquids with a common anion of basic character,” J. Chem. Thermodyn., vol. 102, pp. 12–21, 2016.	320.22	336.69	344.91
trihexyl-tetradecylphosphonium tetrafluoroborate	311.5	A. Cieniecka-Rosłonkiewicz, J. Pernak, J. Kubis-Feder, A. Ramani, A. J. Robertson, and K. R. Seddon, “Synthesis, anti-microbial activities and anti-electrostatic properties of phosphonium-based ionic liquids,” Green Chem., vol. 7, no. 12, pp. 855–862, 2005.	285.02	295.97	319.93
trimethyl-allylammonium 2,2,2-trifluoro-n-(trifluoromethylsulfonyl)acetamide	270.2	H. Matsumoto, H. Kageyama, and Y. Miyazaki, “Physical and electrochemical properties of room temperature molten salt based on aliphatic onium cations and asymmetric amide anion,” ECS Proc. Vol., vol. 2002, no. 1, p. 1057, 2002.	376.87	283.93	306.56
trimethyl-allylammonium 2,2,2-(trifluoromethylsulfony)lacetamide	270.3	H. Matsumoto, H. Kageyama, and Y. Miyazaki, “Physical and electrochemical properties of room temperature molten salt based on aliphatic onium cations and asymmetric amide anion,” ECS Proc. Vol., vol. 2002, no. 1, p. 1057, 2002.	376.87	283.93	306.56
trimethyl-allylammonium bis((trifluoromethyl) sulfonyl)imide	314	H. Matsumoto, H. Kageyama, and Y. Miyazaki, “Physical and electrochemical properties of room temperature molten salt based on aliphatic onium cations and asymmetric amide anion,” ECS Proc. Vol., vol. 2002, no. 1, p. 1057, 2002.	418.26	294.54	309.37
trimethylammonium bis((trifluoromethyl)sulfonyl)amide	357.4	E. Couadou, J. Jacquemin, H. Galiano, C. Hardacre, and M. Anouti, “A comparative study on the thermophysical properties for two bis [(trifluoromethyl) sulfonyl] imide-based ionic liquids containing the trimethyl-sulfonium or the trimethyl-ammonium cation in molecular solvents,” J. Phys. Chem. B, vol. 117, no. 5, pp. 1389–1402, 2013.	329.24	332.58	290.42
trimethylammonium dihydrogen phosphate	389.1	V. Govinda, P. M. Reddy, P. Attri, P. Venkatesu, and P. Venkateswarlu, “Influence of anion on thermophysical properties of ionic liquids with polar solvent,” J. Chem. Thermodyn., vol. 58, pp. 269–278, 2013.	253.43	408.09	350.94
trimethylammonium hydrogen sulfate	402.1	V. Govinda, P. M. Reddy, P. Attri, P. Venkatesu, and P. Venkateswarlu, “Influence of anion on thermophysical properties of ionic liquids with polar solvent,” J. Chem. Thermodyn., vol. 58, pp. 269–278, 2013.	356.57	332.58	321.17
trimethylbenzylammonium chloride	509.2	D. O. Abranches, L. P. Silva, M. A. R. Martins, L. Fernandez, S. P. Pinho, and J. A. P. Coutinho, “Can cholinium chloride form eutectic solvents with organic chloride-based salts?,” Fluid Phase Equilibria, vol. 493, pp. 120–126, Aug. 2019, doi: 10.1016/j.fluid.2019.04.019.	432.27	427.19	377.95
trimethylethylammonium bis((trifluoromethyl) sulfonyl)imide	378.1	H. Matsumoto, H. Kageyama, and Y. Miyazaki, “Physical and electrochemical properties of room temperature molten salt based on aliphatic onium cations and asymmetric amide anion,” ECS Proc. Vol., vol. 2002, no. 1, p. 1057, 2002.	342.07	324.83	296.66
trimethylethylammonium bis((trifluoromethyl) sulfonyl)imide	382.2	D. R. McFarlane, J. Sun, J. Golding, P. Meakin, and M. Forsyth, “High conductivity molten salts based on the imide ion,” Electrochimica Acta, vol. 45, no. 8–9, pp. 1271–1278, 2000.	342.07	324.83	296.66
trimethyl-isopropylammonium 2,2,2-trifluoro-n-(trifluoromethylsulfonyl)acetamide	302	H. Matsumoto, H. Kageyama, and Y. Miyazaki, “Physical and electrochemical properties of room temperature molten salt based on aliphatic onium cations and asymmetric amide anion,” ECS Proc. Vol., vol. 2002, no. 1, p. 1057, 2002.	313.19	328.29	316.77
trimethyl-isopropylammonium 2,2,2-(trifluoromethylsulfony)lacetamide	302.2	H. Matsumoto, H. Kageyama, and Y. Miyazaki, “Physical and electrochemical properties of room temperature molten salt based on aliphatic onium cations and asymmetric amide anion,” ECS Proc. Vol., vol. 2002, no. 1, p. 1057, 2002.	313.19	328.29	316.77
trimethyl-octylammonium bis((trifluoromethyl) sulfonyl)imide	278.2	H. Matsumoto, H. Kageyama, and Y. Miyazaki, “Physical and electrochemical properties of room temperature molten salt based on aliphatic onium cations and asymmetric amide anion,” ECS Proc. Vol., vol. 2002, no. 1, p. 1057, 2002.	319.52	317.2	295.34
trimethyloctylammonium bis[(trifluoromethyl)sulfonyl]imide	280.1	M. L. P. Le, N. A. Tran, H. P. K. Ngo, and T. G. Nguyen, “Liquid electrolytes based on ionic liquids for lithium-ion batteries,” J. Solut. Chem., vol. 44, no. 12, pp. 2332–2343, 2015.	319.52	317.2	295.34
trimethyl-propargylammonium bis((trifluoromethyl)sulfonyl)imide	318.1	H. Matsumoto, H. Kageyama, and Y. Miyazaki, “Physical and electrochemical properties of room temperature molten salt based on aliphatic onium cations and asymmetric amide anion,” ECS Proc. Vol., vol. 2002, no. 1, p. 1057, 2002.	435.78	333.41	270.11
trimethylpropylammonium 2,2,2-trifluoro-n- (trifluoromethylsulfonyl)acetamide	283.2	H. Matsumoto, H. Kageyama, and Y. Miyazaki, “Physical and electrochemical properties of room temperature molten salt based on aliphatic onium cations and asymmetric amide anion,” ECS Proc. Vol., vol. 2002, no. 1, p. 1057, 2002.	296.93	311.84	293.63
trimethylpropylammonium 2,2,2-(trifluoromethylsulfony)lacetamide	283.2	H. Matsumoto, H. Kageyama, and Y. Miyazaki, “Physical and electrochemical properties of room temperature molten salt based on aliphatic onium cations and asymmetric amide anion,” ECS Proc. Vol., vol. 2002, no. 1, p. 1057, 2002.	296.93	311.84	293.63
trimethylpropylammonium n-(trifluoromethylsulfonyl)pentafluoroethylsulfonamide	292.2	H. Matsumoto, H. Sakaebe, and K. Tatsumi, “Preparation of room temperature ionic liquids based on aliphatic onium cations and asymmetric amide anions and their electrochemical properties as a lithium battery electrolyte,” J. Power Sources, vol. 146, no. 1–2, pp. 45–50, 2005.	338.22	323.76	300.71
tri-methylsulfonium 2,2,2-trifluoro-n- (trifluoromethylsulfonyl)acetamide	305.3	H. Matsumoto, H. Kageyama, and Y. Miyazaki, “Physical and electrochemical properties of room temperature molten salt based on aliphatic onium cations and asymmetric amide anion,” ECS Proc. Vol., vol. 2002, no. 1, p. 1057, 2002.	229.13	299.77	272.47
tri-methylsulfonium 2,2,2-(trifluoromethylsulfony)lacetamide	305.2	H. Matsumoto, H. Kageyama, and Y. Miyazaki, “Physical and electrochemical properties of room temperature molten salt based on aliphatic onium cations and asymmetric amide anion,” ECS Proc. Vol., vol. 2002, no. 1, p. 1057, 2002.	229.13	299.77	272.47
tri-methylsulfonium bis((trifluoromethyl) sulfonyl)imide	317.7	H. Matsumoto, T. Matsuda, and Y. Miyazaki, “Room temperature molten salts based on trialkylsulfonium cations and bis (trifluoromethylsulfonyl) imide,” Chem. Lett., vol. 29, no. 12, pp. 1430–1431, 2000.	270.52	310.38	275.28
tri-methylsulfonium bis((trifluoromethyl) sulfonyl)imide	317.7	H. Matsumoto, H. Kageyama, and Y. Miyazaki, “Physical and electrochemical properties of room temperature molten salt based on aliphatic onium cations and asymmetric amide anion,” ECS Proc. Vol., vol. 2002, no. 1, p. 1057, 2002.	270.52	310.38	275.28
trimethylsulfonium bis(trifluoromethylsulfonyl)imide	322.4	E. Couadou, J. Jacquemin, H. Galiano, C. Hardacre, and M. Anouti, “A comparative study on the thermophysical properties for two bis [(trifluoromethyl) sulfonyl] imide-based ionic liquids containing the trimethyl-sulfonium or the trimethyl-ammonium cation in molecular solvents,” J. Phys. Chem. B, vol. 117, no. 5, pp. 1389–1402, 2013.	270.52	310.38	275.28
tri-methylsulfonium dicyanoamide	272	D. Gerhard, S. C. Alpaslan, H. J. Gores, M. Uerdingen, and P. Wasserscheid, “Trialkylsulfonium dicyanamides-a new family of ionic liquids with very low viscosities,” Chem. Commun., no. 40, pp. 5080–5082, 2005.	256.57	274.77	272.05
tripentyl-tetradecylammonium bromide	336.3	D. M. Eike, J. F. Brennecke, and E. J. Maginn, “Predicting melting points of quaternary ammonium ionic liquids,” Green Chem., vol. 5, no. 3, pp. 323–328, 2003.	338.15	344.04	375.67
tris(2-hydroxyethyl)ammonium tetrafluoroborate	345.3	J. Zhu, L. Bai, B. Chen, and W. Fei, “Thermodynamical properties of phase change materials based on ionic liquids,” Chem. Eng. J., vol. 147, no. 1, pp. 58–62, 2009.	327.77	307.14	365.54
valinium nitrate	407.1	G. Tao, L. He, N. Sun, and Y. Kou, “New generation ionic liquids: cations derived from amino acids,” Chem. Commun., no. 28, pp. 3562–3564, 2005.	372.27	375.79	369.15
1-(1-amyloxymethyl)-3-butoxymethyl imidazolium hexafluorophosphate	311.2	J. Pernak, A. Czepukowicz, and R. Poźniak, “New ionic liquids and their antielectrostatic properties,” Ind. Eng. Chem. Res., vol. 40, no. 11, pp. 2379–2383, 2001.	310.65	316.71	291.81
1-(1-decyloxymethyl)-3-(1-butoxy methyl)imidazolium hexafluorophosphate	327.2	J. Pernak, A. Czepukowicz, and R. Poźniak, “New ionic liquids and their antielectrostatic properties,” Ind. Eng. Chem. Res., vol. 40, no. 11, pp. 2379–2383, 2001.	291.86	311.46	290.71
1-(1-decyloxymethyl)-3-(1-butoxy methyl)imidazolium tetrafluoroborate	289.2	J. Pernak, A. Czepukowicz, and R. Poźniak, “New ionic liquids and their antielectrostatic properties,” Ind. Eng. Chem. Res., vol. 40, no. 11, pp. 2379–2383, 2001.	272.65	293.53	263.58
1-(1-decyloxymethyl)-3-hexyl imidazolium tetrafluoroborate	311.2	J. Pernak, A. Czepukowicz, and R. Poźniak, “New ionic liquids and their antielectrostatic properties,” Ind. Eng. Chem. Res., vol. 40, no. 11, pp. 2379–2383, 2001.	279.36	289.62	282.35
1-(1-decyloxymethyl)-3-methylimidazolium hexafluorophosphate	319.5	J. Pernak, A. Czepukowicz, and R. Poźniak, “New ionic liquids and their antielectrostatic properties,” Ind. Eng. Chem. Res., vol. 40, no. 11, pp. 2379–2383, 2001.	317.36	323.2	310.58
1-(1-decyloxymethyl)-3-methylimidazolium tetrafluoroborate	329.5	J. Pernak, A. Czepukowicz, and R. Poźniak, “New ionic liquids and their antielectrostatic properties,” Ind. Eng. Chem. Res., vol. 40, no. 11, pp. 2379–2383, 2001.	298.15	305.27	283.45
1-(1-heptyloxymethyl)-3-(1-butoxymethyl)imidazolium hexafluorophosphate	330.2	J. Pernak, A. Czepukowicz, and R. Poźniak, “New ionic liquids and their antielectrostatic properties,” Ind. Eng. Chem. Res., vol. 40, no. 11, pp. 2379–2383, 2001.	303.13	314.61	291.37
1-(1-hexyloxymethyl)-3-(1-butoxymethyl) imidazolium hexafluorophosphate	323.2	J. Pernak, A. Czepukowicz, and R. Poźniak, “New ionic liquids and their antielectrostatic properties,” Ind. Eng. Chem. Res., vol. 40, no. 11, pp. 2379–2383, 2001.	306.89	315.66	291.59
1-(1-nonyloxymethyl)-3-(1-butoxymethyl)imidazolium hexafluorophosphate	323.2	J. Pernak, A. Czepukowicz, and R. Poźniak, “New ionic liquids and their antielectrostatic properties,” Ind. Eng. Chem. Res., vol. 40, no. 11, pp. 2379–2383, 2001.	295.61	312.51	290.93
1-(1-undecyloxymethyl)-3-(1-butoxy methyl)imidazolium hexafluorophosphate	333.2	J. Pernak, A. Czepukowicz, and R. Poźniak, “New ionic liquids and their antielectrostatic properties,” Ind. Eng. Chem. Res., vol. 40, no. 11, pp. 2379–2383, 2001.	288.1	309.08	290.49
1-(1-undecyloxymethyl)-3-(1-butoxy methyl)imidazolium tetrafluoroborate	295.2	J. Pernak, A. Czepukowicz, and R. Poźniak, “New ionic liquids and their antielectrostatic properties,” Ind. Eng. Chem. Res., vol. 40, no. 11, pp. 2379–2383, 2001.	268.89	291.15	263.36
1-(1-undecyloxymethyl)-3-hexyl imidazolium hexafluorophosphate	303.2	J. Pernak, A. Czepukowicz, and R. Poźniak, “New ionic liquids and their antielectrostatic properties,” Ind. Eng. Chem. Res., vol. 40, no. 11, pp. 2379–2383, 2001.	294.81	306.5	309.27
1-(1-undecyloxymethyl)-3-methylimidazolium hexafluorophosphate	325.5	J. Pernak, A. Czepukowicz, and R. Poźniak, “New ionic liquids and their antielectrostatic properties,” Ind. Eng. Chem. Res., vol. 40, no. 11, pp. 2379–2383, 2001.	313.6	322.15	310.36
1-(1-undecyloxymethyl)-3-methylimidazolium tetrafluoroborate	334.2	J. Pernak, A. Czepukowicz, and R. Poźniak, “New ionic liquids and their antielectrostatic properties,” Ind. Eng. Chem. Res., vol. 40, no. 11, pp. 2379–2383, 2001.	294.39	304.22	283.23
1-(2-hydroxyethyl)-3-methylimidazolium bromide	370.5	A. R. Katritzky et al., “Correlation of the melting points of potential ionic liquids (imidazolium bromides and benzimidazolium bromides) using the CODESSA program,” J. Chem. Inf. Comput. Sci., vol. 42, no. 2, pp. 225–231, 2002.	361.45	325.96	367.52
1-(2-methoxyethyl)-3-methylimidazolium bis((trifluoromethyl)sulfonyl)imide	233	P. Bonhote, A.-P. Dias, N. Papageorgiou, K. Kalyanasundaram, and M. Grätzel, “Hydrophobic, highly conductive ambient-temperature molten salts,” Inorg. Chem., vol. 35, no. 5, pp. 1168–1178, 1996.	275.31	261.24	250.38
1-(3-cyano-propyl)-3-(2-cyano-ethyl)imidazolium bromide	424	A. R. Katritzky et al., “Correlation of the melting points of potential ionic liquids (imidazolium bromides and benzimidazolium bromides) using the CODESSA program,” J. Chem. Inf. Comput. Sci., vol. 42, no. 2, pp. 225–231, 2002.	514.93	391.09	371.06
1-(4-methoxynbutyl)-3-methylimidazolium bromide	396.2	H. Ohno and M. Yoshizawa, “Ion conductive characteristics of ionic liquids prepared by neutralization of alkylimidazoles,” Solid State Ion., vol. 154, pp. 303–309, 2002.	354.08	341.54	334.22
1-(4-methoxynbutyl)-3-methylimidazolium chloride	444.2	H. Ohno and M. Yoshizawa, “Ion conductive characteristics of ionic liquids prepared by neutralization of alkylimidazoles,” Solid State Ion., vol. 154, pp. 303–309, 2002.	355.91	345.2	309.74
1-(4-methoxynbutyl)-3-methylimidazolium nitrate	325.2	H. Ohno and M. Yoshizawa, “Ion conductive characteristics of ionic liquids prepared by neutralization of alkylimidazoles,” Solid State Ion., vol. 154, pp. 303–309, 2002.	314.41	293.23	292.79
1,2,3-trimethylimidazolium chloride	462.2	A. A. Fannin Jr et al., “Properties of 1, 3-dialkylimidazolium chloride-aluminum chloride ionic liquids. 2. Phase transitions, densities, electrical conductivities, and viscosities,” J. Phys. Chem., vol. 88, no. 12, pp. 2614–2621, 1984.	398.01	439.84	336.08
1,2-dimethyl-3-ethylimidazolium chloride	461.2	H. L. Ngo, K. LeCompte, L. Hargens, and A. B. McEwen, “Thermal properties of imidazolium ionic liquids,” Thermochim. Acta, vol. 357–358, pp. 97–102, Aug. 2000, doi: 10.1016/S0040-6031(00)00373-7.	394.25	375.7	335.86
1,2-dimethyl-3-ethylimidazolium hexafluorophosphate	469.2	H. L. Ngo, K. LeCompte, L. Hargens, and A. B. McEwen, “Thermal properties of imidazolium ionic liquids,” Thermochim. Acta, vol. 357–358, pp. 97–102, Aug. 2000, doi: 10.1016/S0040-6031(00)00373-7.	378.25	352.91	338.01
1,3-dibenzylimidazolium bromide	335.7	A. R. Katritzky et al., “Correlation of the melting points of potential ionic liquids (imidazolium bromides and benzimidazolium bromides) using the CODESSA program,” J. Chem. Inf. Comput. Sci., vol. 42, no. 2, pp. 225–231, 2002.	376.21	401.08	396.64
1,3-dihydroxy-2-bromoimidazolium bromide	454.2	A. R. Katritzky et al., “Correlation of the melting points of potential ionic liquids (imidazolium bromides and benzimidazolium bromides) using the CODESSA program,” J. Chem. Inf. Comput. Sci., vol. 42, no. 2, pp. 225–231, 2002.	452.38	507.43	379.56
1,3-dimethylimidazolium tetrafluoroborate	376.6	J. D. Holbrey and K. R. Seddon, “The phase behaviour of 1-alkyl-3-methylimidazolium tetrafluoroborates; ionic liquids and ionic liquid crystals,” J. Chem. Soc. Dalton Trans., no. 13, pp. 2133–2140, 1999.	346.21	306.38	304.63
1,3-dimethylimidazolium trifluoroacetate	325.2	P. Bonhote, A.-P. Dias, N. Papageorgiou, K. Kalyanasundaram, and M. Grätzel, “Hydrophobic, highly conductive ambient-temperature molten salts,” Inorg. Chem., vol. 35, no. 5, pp. 1168–1178, 1996.	271.69	268.45	272.45
1,3-dipropyl-2-isobutylimidazolium bromide	435.7	A. R. Katritzky et al., “Correlation of the melting points of potential ionic liquids (imidazolium bromides and benzimidazolium bromides) using the CODESSA program,” J. Chem. Inf. Comput. Sci., vol. 42, no. 2, pp. 225–231, 2002.	386.12	356.77	382.15
1-amyl-3-benzylimidazolium bromide	389.7	A. R. Katritzky et al., “Correlation of the melting points of potential ionic liquids (imidazolium bromides and benzimidazolium bromides) using the CODESSA program,” J. Chem. Inf. Comput. Sci., vol. 42, no. 2, pp. 225–231, 2002.	362.86	387.02	374.49
1-benzyl-2-ethylimidazolium bromide	396.2	H. Ohno and M. Yoshizawa, “Ion conductive characteristics of ionic liquids prepared by neutralization of alkylimidazoles,” Solid State Ion., vol. 154, pp. 303–309, 2002.	374.13	401.35	375.15
1-benzyl-2-ethylimidazolium chloride	444.2	H. Ohno and M. Yoshizawa, “Ion conductive characteristics of ionic liquids prepared by neutralization of alkylimidazoles,” Solid State Ion., vol. 154, pp. 303–309, 2002.	375.97	405.01	350.67
1-benzyl-2-ethylimidazolium nitrate	325.2	H. Ohno and M. Yoshizawa, “Ion conductive characteristics of ionic liquids prepared by neutralization of alkylimidazoles,” Solid State Ion., vol. 154, pp. 303–309, 2002.	334.47	353.04	333.72
1-benzyl-2-methyl-3-n-decylimidazolium bromide	360.7	A. R. Katritzky et al., “Correlation of the melting points of potential ionic liquids (imidazolium bromides and benzimidazolium bromides) using the CODESSA program,” J. Chem. Inf. Comput. Sci., vol. 42, no. 2, pp. 225–231, 2002.	360.66	391.12	379.85
1-benzyl-2-methyl-3-n-tetradecylimidazolium bromide	376.2	A. R. Katritzky et al., “Correlation of the melting points of potential ionic liquids (imidazolium bromides and benzimidazolium bromides) using the CODESSA program,” J. Chem. Inf. Comput. Sci., vol. 42, no. 2, pp. 225–231, 2002.	345.62	386.92	378.98
1-benzyl-2-n-undecyl-3-amylimidazolium bromide	389.7	A. R. Katritzky et al., “Correlation of the melting points of potential ionic liquids (imidazolium bromides and benzimidazolium bromides) using the CODESSA program,” J. Chem. Inf. Comput. Sci., vol. 42, no. 2, pp. 225–231, 2002.	341.86	381.29	378.76
1-benzyl-2-n-undecyl-3-methylimidazolium bromide	459.7	A. R. Katritzky et al., “Correlation of the melting points of potential ionic liquids (imidazolium bromides and benzimidazolium bromides) using the CODESSA program,” J. Chem. Inf. Comput. Sci., vol. 42, no. 2, pp. 225–231, 2002.	356.9	391.59	379.64
1-butyl-1-methylpyrrolidinium bis(nonafluorobutane-1-sulfonyl)imide	371	N. S. Vieira et al., “Fluorination effects on the thermodynamic, thermophysical and surface properties of ionic liquids,” J. Chem. Thermodyn., vol. 97, pp. 354–361, 2016.	315.3	337.88	314.94
1-butyl-2,3-dimethylimidazolium 1-carbon icosahedral	402.2	A. S. Larsen, J. D. Holbrey, F. S. Tham, and C. A. Reed, “Designing Ionic Liquids: Imidazolium Melts with Inert Carborane Anions,” J. Am. Chem. Soc., vol. 122, no. 30, pp. 7264–7272, Aug. 2000, doi: 10.1021/ja0007511.	400.01	279.94	327.44
1-butyl-2,3-dimethylimidazolium hexachloride-1-carbon icosahedral	374.2	A. S. Larsen, J. D. Holbrey, F. S. Tham, and C. A. Reed, “Designing Ionic Liquids: Imidazolium Melts with Inert Carborane Anions,” J. Am. Chem. Soc., vol. 122, no. 30, pp. 7264–7272, Aug. 2000, doi: 10.1021/ja0007511.	401.6	739.43	449.57
1-butyl-3-methylimidazolium iodide	201.2	J. G. Huddleston, A. E. Visser, W. M. Reichert, H. D. Willauer, G. A. Broker, and R. D. Rogers, “Characterization and comparison of hydrophilic and hydrophobic room temperature ionic liquids incorporating the imidazolium cation,” Green Chem., vol. 3, no. 4, pp. 156–164, 2001.	340.6	320.02	334.56
1-butyl-3-methylimidazolium perfluorobutylsulfonate	293	P. Bonhote, A.-P. Dias, N. Papageorgiou, K. Kalyanasundaram, and M. Grätzel, “Hydrophobic, highly conductive ambient-temperature molten salts,” Inorg. Chem., vol. 35, no. 5, pp. 1168–1178, 1996.	325.84	317.85	303.4
1-butyl-3-methylimidazolium tetrafluoroborate	190.7	H. Olivier-Bourbigou and L. Magna, “Ionic liquids: perspectives for organic and catalytic reactions,” J. Mol. Catal. Chem., vol. 182, pp. 419–437, 2002.	334.93	297.13	303.97
1-butyl-3-methylimidazolium tetrafluoroborate	191	P. A. Z. Suarez et al., “Enlarged electrochemical window in dialkyl-imidazolium cation based room-temperature air and water-stable molten salts,” Electrochimica Acta, vol. 42, no. 16, pp. 2533–2535, Jan. 1997, doi: 10.1016/S0013-4686(96)00444-6.	334.93	297.13	303.97
1-butyl-3-methylimidazolium tetrafluoroborate	192.2	J. G. Huddleston, A. E. Visser, W. M. Reichert, H. D. Willauer, G. A. Broker, and R. D. Rogers, “Characterization and comparison of hydrophilic and hydrophobic room temperature ionic liquids incorporating the imidazolium cation,” Green Chem., vol. 3, no. 4, pp. 156–164, 2001.	334.93	297.13	303.97
1-butyl-3-methylimidazolium tetrafluoroborate	192.2	P. a. Z. Suarez, S. Einloft, J. E. L. Dullius, R. F. de Souza, and J. Dupont, “Synthesis and physical-chemical properties of ionic liquids based on 1-n-butyl-3-methylimidazolium cation,” J. Chim. Phys. Phys.-Chim. Biol., vol. 95, no. 7, Art. no. 7, Jul. 1998, doi: 10.1051/jcp:1998103.	334.93	297.13	303.97
1-butyl-3-methylimidazolium tetrafluoroborate	192.2	H. Olivier-Bourbigou and L. Magna, “Ionic liquids: perspectives for organic and catalytic reactions,” J. Mol. Catal. Chem., vol. 182, pp. 419–437, 2002.	334.93	297.13	303.97
1-butyl-3-methylimidazolium tetrafluoroborate	192.2	T. Nishida, Y. Tashiro, and M. Yamamoto, “Physical and electrochemical properties of 1-alkyl-3-methylimidazolium tetrafluoroborate for electrolyte,” J. Fluor. Chem., vol. 120, no. 2, pp. 135–141, 2003.	334.93	297.13	303.97
1-butyl-3-methylimidazolium tetrafluoroborate	198.2	B. Wu, R. G. Reddy, and R. D. Rogers, “Novel ionic liquid thermal storage for solar thermal electric power systems,” in International Solar Energy Conference, 2001, vol. 16702, pp. 445–451.	334.93	297.13	303.97
1-decyl-3-methylimidazolium trifluoromethanesulfate	296.2	C. A. Trindade, Z. P. Visak, R. Bogel-Łukasik, E. Bogel-Łukasik, and M. N. da Ponte, “Liquid− liquid equilibrium of mixtures of imidazolium-based ionic liquids with propanediols or glycerol,” Ind. Eng. Chem. Res., vol. 49, no. 10, pp. 4850–4857, 2010.	303.58	307.32	289.26
1-dodecyl-3-methylimidazolium bromide	267.9	A. E. Bradley, C. Hardacre, J. D. Holbrey, S. Johnston, S. E. J. McMath, and M. Nieuwenhuyzen, “Small-angle X-ray scattering studies of liquid crystalline 1-alkyl-3-methylimidazolium salts,” Chem. Mater., vol. 14, no. 2, pp. 629–635, 2002.	338.23	325.79	351.67
1-dodecyl-3-methylimidazolium bromide	306.5	A. E. Bradley, C. Hardacre, J. D. Holbrey, S. Johnston, S. E. J. McMath, and M. Nieuwenhuyzen, “Small-angle X-ray scattering studies of liquid crystalline 1-alkyl-3-methylimidazolium salts,” Chem. Mater., vol. 14, no. 2, pp. 629–635, 2002.	338.23	325.79	351.67
1-ethyl-1-methylpyrrolidinium bis(nonafluorobutane-1-sulfonyl)imide	428	N. S. Vieira et al., “Fluorination effects on the thermodynamic, thermophysical and surface properties of ionic liquids,” J. Chem. Thermodyn., vol. 97, pp. 354–361, 2016.	322.82	341.31	315.38
1-ethyl-2,3-dimethylimidazolium 1-carbon icosahedral	429.2	A. S. Larsen, J. D. Holbrey, F. S. Tham, and C. A. Reed, “Designing Ionic Liquids: Imidazolium Melts with Inert Carborane Anions,” J. Am. Chem. Soc., vol. 122, no. 30, pp. 7264–7272, Aug. 2000, doi: 10.1021/ja0007511.	407.53	283.37	327.88
1-ethyl-2,3-dimethylimidazolium hexachloride-1-carbon icosahedral	410.2	A. S. Larsen, J. D. Holbrey, F. S. Tham, and C. A. Reed, “Designing Ionic Liquids: Imidazolium Melts with Inert Carborane Anions,” J. Am. Chem. Soc., vol. 122, no. 30, pp. 7264–7272, Aug. 2000, doi: 10.1021/ja0007511.	409.12	742.86	450
1-ethyl-2-methylimidazolium perchlorate	280.2	H. Ohno and M. Yoshizawa, “Ion conductive characteristics of ionic liquids prepared by neutralization of alkylimidazoles,” Solid State Ion., vol. 154, pp. 303–309, 2002.	350.83	333.86	340.08
1-ethyl-3-methylimidazolium 1-carbon icosahedral	395.2	A. S. Larsen, J. D. Holbrey, F. S. Tham, and C. A. Reed, “Designing Ionic Liquids: Imidazolium Melts with Inert Carborane Anions,” J. Am. Chem. Soc., vol. 122, no. 30, pp. 7264–7272, Aug. 2000, doi: 10.1021/ja0007511.	390.93	248.96	321.42
1-ethyl-3-methylimidazolium bis-methylsulfonylimide	223.2	J. M. Pringle et al., “The effect of anion fluorination in ionic liquids—physical properties of a range of bis (methanesulfonyl) amide salts,” New J. Chem., vol. 27, no. 10, pp. 1504–1510, 2003.	264.6	222.48	292.82
1-ethyl-3-methylimidazolium butylcarbonicosahedral	322.2	A. S. Larsen, J. D. Holbrey, F. S. Tham, and C. A. Reed, “Designing Ionic Liquids: Imidazolium Melts with Inert Carborane Anions,” J. Am. Chem. Soc., vol. 122, no. 30, pp. 7264–7272, Aug. 2000, doi: 10.1021/ja0007511.	333.79	342.43	315.53
1-ethyl-3-methylimidazolium ethylcarbonicosahedral	337.2	A. S. Larsen, J. D. Holbrey, F. S. Tham, and C. A. Reed, “Designing Ionic Liquids: Imidazolium Melts with Inert Carborane Anions,” J. Am. Chem. Soc., vol. 122, no. 30, pp. 7264–7272, Aug. 2000, doi: 10.1021/ja0007511.	325.27	289.82	320.95
1-ethyl-3-methylimidazolium hexabromide-1-carbon icosahedral	412.2	A. S. Larsen, J. D. Holbrey, F. S. Tham, and C. A. Reed, “Designing Ionic Liquids: Imidazolium Melts with Inert Carborane Anions,” J. Am. Chem. Soc., vol. 122, no. 30, pp. 7264–7272, Aug. 2000, doi: 10.1021/ja0007511.	381.51	686.45	590.37
1-ethyl-3-methylimidazolium hexachloride-1-carbon icosahedral	387.2	A. S. Larsen, J. D. Holbrey, F. S. Tham, and C. A. Reed, “Designing Ionic Liquids: Imidazolium Melts with Inert Carborane Anions,” J. Am. Chem. Soc., vol. 122, no. 30, pp. 7264–7272, Aug. 2000, doi: 10.1021/ja0007511.	392.52	708.45	443.54
1-ethyl-3-methylimidazolium hexafluoroniobium	272	K. Matsumoto, R. Hagiwara, and Y. Ito, “Room temperature molten fluorometallates: 1-ethyl-3-methylimidazolium hexafluoroniobate(V) and hexafluorotantalate(V),” J. Fluor. Chem., vol. 115, no. 2, pp. 133–135, Jun. 2002, doi: 10.1016/S0022-1139(02)00037-4.	271.98	318.5	272.04
1-ethyl-3-methylimidazolium methylcarbonicosahedral	332.2	A. S. Larsen, J. D. Holbrey, F. S. Tham, and C. A. Reed, “Designing Ionic Liquids: Imidazolium Melts with Inert Carborane Anions,” J. Am. Chem. Soc., vol. 122, no. 30, pp. 7264–7272, Aug. 2000, doi: 10.1021/ja0007511.	321	263.51	323.66
1-ethyl-3-methylimidazolium perfluorobutylsulfinate	301.2	B. Wu, R. G. Reddy, and R. D. Rogers, “Novel ionic liquid thermal storage for solar thermal electric power systems,” in International Solar Energy Conference, 2001, vol. 16702, pp. 445–451.	340.06	313.08	301.17
1-ethyl-3-methylimidazolium propylcarbonicosahedral	318.2	A. S. Larsen, J. D. Holbrey, F. S. Tham, and C. A. Reed, “Designing Ionic Liquids: Imidazolium Melts with Inert Carborane Anions,” J. Am. Chem. Soc., vol. 122, no. 30, pp. 7264–7272, Aug. 2000, doi: 10.1021/ja0007511.	329.53	316.12	318.24
1-ethyl-3-methylimidazolium propylcarbonicosahedral	318.2	H. Olivier-Bourbigou and L. Magna, “Ionic liquids: perspectives for organic and catalytic reactions,” J. Mol. Catal. Chem., vol. 182, pp. 419–437, 2002.	329.53	316.12	318.24
1-ethyl-3-methylimidazolium tantalumhexafluoride	275	K. Matsumoto, R. Hagiwara, and Y. Ito, “Room temperature molten fluorometallates: 1-ethyl-3-methylimidazolium hexafluoroniobate(V) and hexafluorotantalate(V),” J. Fluor. Chem., vol. 115, no. 2, pp. 133–135, Jun. 2002, doi: 10.1016/S0022-1139(02)00037-4.	274.98	318.5	275.04
1-ethyl-3-methylimidazolium terephthalicacid	259.2	J. D. Holbrey and K. R. Seddon, “The phase behaviour of 1-alkyl-3-methylimidazolium tetrafluoroborates; ionic liquids and ionic liquid crystals,” J. Chem. Soc. Dalton Trans., no. 13, pp. 2133–2140, 1999.	289.3	266.1	321.31
1-ethyl-3-methylimidazolium tetracyanoborate	294.1	M. Marszalek et al., “Application of Ionic Liquids Containing Tricyanomethanide [C(CN)3]− or Tetracyanoborate [B(CN)4]− Anions in Dye-Sensitized Solar Cells,” Inorg. Chem., vol. 50, no. 22, pp. 11561–11567, Nov. 2011, doi: 10.1021/ic201513m.	565.67	356.4	294.43
1-ethyl-3-methylimidazolium trifluoromethanesulfinate	264.2	B. Wu, R. G. Reddy, and R. D. Rogers, “Novel ionic liquid thermal storage for solar thermal electric power systems,” in International Solar Energy Conference, 2001, vol. 16702, pp. 445–451.	340.36	269.29	288.35
1-ethylpyridinium trifluoromethanesulfonate	289	M. García-Andreu, M. Castro, I. Gascón, and C. Lafuente, “Thermophysical characterization of 1-ethylpyridinium triflate and comparison with similar ionic liquids,” J. Chem. Thermodyn., vol. 103, pp. 395–402, 2016.	321.62	358.74	313.13
1-ethylpyridinium trifluoromethanesulfonate	305.1	M. Villanueva, J. J. Parajó, P. B. Sánchez, J. García, and J. Salgado, “Liquid range temperature of ionic liquids as potential working fluids for absorption heat pumps,” J. Chem. Thermodyn., vol. 91, pp. 127–135, 2015.	321.62	358.74	313.13
1-hexadecyl-3-methylimidazolium bis(trifluoromethylsulfonyl)imide	315.3	A. E. Bradley, C. Hardacre, J. D. Holbrey, S. Johnston, S. E. J. McMath, and M. Nieuwenhuyzen, “Small-angle X-ray scattering studies of liquid crystalline 1-alkyl-3-methylimidazolium salts,” Chem. Mater., vol. 14, no. 2, pp. 629–635, 2002.	236.91	257.54	266.53
1-hexyl-1-methylpyrrolidinium bis(trifluoromethylsulfonyl)imide	274.1	G. Annat, M. Forsyth, and D. R. MacFarlane, “Ionic Liquid Mixtures Variations in Physical Properties and Their Origins in Molecular Structure,” J. Phys. Chem. B, vol. 116, no. 28, pp. 8251–8258, 2012.	308.38	310.9	288.86
1-hexyl-1-methylpyrrolidinium bis(trifluoromethylsulfonyl)imide	276.1	D. R. MacFarlane, P. Meakin, N. Amini, and M. Forsyth, “Structural studies of ambient temperature plastic crystal ion conductors,” J. Phys. Condens. Matter, vol. 13, no. 36, pp. 8257–8267, Aug. 2001, doi: 10.1088/0953-8984/13/36/303.	308.38	310.9	288.86
1-hexyl-1-methylpyrrolidinium bis(trifluoromethylsulfonyl)imide	277.2	U. Domańska, M. Więckowski, and P. Okuniewska, “Designing eutectic mixtures for the extraction of 2-phenylethanol (PEA) from aqueous phase,” Fluid Phase Equilibria, vol. 447, pp. 84–94, 2017.	308.38	310.9	288.86
1-hexyl-1-methylpyrrolidinium bis(trifluoromethylsulfonyl)imide	277.4	U. Domańska, M. Więckowski, and P. Okuniewska, “Designing eutectic mixtures for the extraction of 2-phenylethanol (PEA) from aqueous phase,” Fluid Phase Equilibria, vol. 447, pp. 84–94, 2017.	308.38	310.9	288.86
1-hexyl-3-methylimidazolium hexafluorophosphate	212.2	P. a. Z. Suarez, S. Einloft, J. E. L. Dullius, R. F. de Souza, and J. Dupont, “Synthesis and physical-chemical properties of ionic liquids based on 1-n-butyl-3-methylimidazolium cation,” J. Chim. Phys. Phys.-Chim. Biol., vol. 95, no. 7, Art. no. 7, Jul. 1998, doi: 10.1051/jcp:1998103.	346.62	312.96	330.67
1-hexylpyridinium bis(trifluoromethylsulfonyl)imide	276.4	Q.-S. Liu et al., “Physicochemical properties of ionic liquids [C3py][NTf2] and [C6py][NTf2],” J. Chem. Eng. Data, vol. 56, no. 11, pp. 4094–4101, 2011.	262.47	317.93	290.83
1-methyl-1-propylpyrrolidinium bis((perfluoroethyl)sulfonyl)amide	279.6	G. B. Appetecchi, M. Montanino, M. Carewska, M. Moreno, F. Alessandrini, and S. Passerini, “Chemical–physical properties of bis (perfluoroalkylsulfonyl) imide-based ionic liquids,” Electrochimica Acta, vol. 56, no. 3, pp. 1300–1307, 2011.	319.45	302.5	298.06
1-methyl-1-propylpyrrolidinium trifluoromethanesulfonate	350.7	U. Domańska, M. Roguszewska, M. Królikowski, D. Ramjugernath, and P. Naidoo, “Phase equilibria study of binary systems comprising an (ionic liquid+ hydrocarbon),” J. Chem. Thermodyn., vol. 83, pp. 90–96, 2015.	363.77	349.33	310.94
1-methyl-2-n-heptyl-3-benzylimidazolium bromide	459.7	A. R. Katritzky et al., “Correlation of the melting points of potential ionic liquids (imidazolium bromides and benzimidazolium bromides) using the CODESSA program,” J. Chem. Inf. Comput. Sci., vol. 42, no. 2, pp. 225–231, 2002.	371.93	395.79	380.51
1-methyl-2-n-nonyl-3-benzylimidazolium bromide	467.2	A. R. Katritzky et al., “Correlation of the melting points of potential ionic liquids (imidazolium bromides and benzimidazolium bromides) using the CODESSA program,” J. Chem. Inf. Comput. Sci., vol. 42, no. 2, pp. 225–231, 2002.	364.42	393.69	380.07
1-methyl-3-octadecylimidazolium bis(nonafluorobutane-1-sulfonyl)imide	335.1	H. Weiss et al., “Mesoscopic correlation functions in heterogeneous ionic liquids,” J. Phys. Chem. B, vol. 121, no. 3, pp. 620–629, 2017.	228.79	265.74	291.73
1-methylimidazolium bis(perfluoroethylsulfonyl)imide	284.2	H. Ohno and M. Yoshizawa, “Ion conductive characteristics of ionic liquids prepared by neutralization of alkylimidazoles,” Solid State Ion., vol. 154, pp. 303–309, 2002.	276.5	269.77	271.9
1-methylimidazolium hexafluorophosphate	389.2	H. Ohno and M. Yoshizawa, “Ion conductive characteristics of ionic liquids prepared by neutralization of alkylimidazoles,” Solid State Ion., vol. 154, pp. 303–309, 2002.	348.82	326.24	325.31
1-methylimidazolium perchlorate	430.2	H. Ohno and M. Yoshizawa, “Ion conductive characteristics of ionic liquids prepared by neutralization of alkylimidazoles,” Solid State Ion., vol. 154, pp. 303–309, 2002.	337.99	305.27	333.84
1-octyl-3-methylimidazolium 1-carbon icosahedral	343.2	A. S. Larsen, J. D. Holbrey, F. S. Tham, and C. A. Reed, “Designing Ionic Liquids: Imidazolium Melts with Inert Carborane Anions,” J. Am. Chem. Soc., vol. 122, no. 30, pp. 7264–7272, Aug. 2000, doi: 10.1021/ja0007511.	368.38	241.32	320.1
1-octyl-3-methylimidazolium hexachloride-1-carbon icosahedral	340.2	A. S. Larsen, J. D. Holbrey, F. S. Tham, and C. A. Reed, “Designing Ionic Liquids: Imidazolium Melts with Inert Carborane Anions,” J. Am. Chem. Soc., vol. 122, no. 30, pp. 7264–7272, Aug. 2000, doi: 10.1021/ja0007511.	369.97	700.81	442.23
1-octyl-3-methylimidazolium tetrafluoroborate	193.2	G. Law and P. R. Watson, “Surface tension measurements of N-alkylimidazolium ionic liquids,” Langmuir, vol. 17, no. 20, pp. 6138–6141, 2001.	319.9	292.93	303.1
1-oleyl-3-methylimidazolium bis(trifluoromethylsulfonyl)imide	252.3	J. V. Langham, R. A. O’Brien, J. H. Davis Jr, and K. N. West, “Solubility of CO2 and N2O in an imidazolium-based lipidic ionic liquid,” J. Phys. Chem. B, vol. 120, no. 40, pp. 10524–10530, 2016.	263.16	255.92	249.97
1-oleyl-3-methylimidazolium bis(trifluoromethylsulfonyl)imide	252.3	S. M. Murray, T. K. Zimlich, A. Mirjafari, R. A. O’Brien, J. H. Davis Jr, and K. N. West, “Thermophysical properties of imidazolium-based lipidic ionic liquids,” J. Chem. Eng. Data, vol. 58, no. 6, pp. 1516–1522, 2013.	263.16	255.92	249.97
1-propylsulphonate-3-ethylimidazolium bromide	423.2	H. Olivier-Bourbigou and L. Magna, “Ionic liquids: perspectives for organic and catalytic reactions,” J. Mol. Catal. Chem., vol. 182, pp. 419–437, 2002.	366.58	313.75	309.19
1-tridecyl-3-methylimidazolium bis(trifluoromethylsulfonyl)imide	307.5	A. E. Bradley, C. Hardacre, J. D. Holbrey, S. Johnston, S. E. J. McMath, and M. Nieuwenhuyzen, “Small-angle X-ray scattering studies of liquid crystalline 1-alkyl-3-methylimidazolium salts,” Chem. Mater., vol. 14, no. 2, pp. 629–635, 2002.	248.18	260.69	267.18
1-tridecyl-3-methylimidazolium bromide	294	A. E. Bradley, C. Hardacre, J. D. Holbrey, S. Johnston, S. E. J. McMath, and M. Nieuwenhuyzen, “Small-angle X-ray scattering studies of liquid crystalline 1-alkyl-3-methylimidazolium salts,” Chem. Mater., vol. 14, no. 2, pp. 629–635, 2002.	334.47	324.74	351.45
1-tridecyl-3-methylimidazolium hexafluorophosphate	346.2	C. Yang, Q. Sun, J. Qiao, and Y. Li, “Ionic liquid doped polymer light-emitting electrochemical cells,” J. Phys. Chem. B, vol. 107, no. 47, pp. 12981–12988, 2003.	320.31	305.61	329.14
1-tridecyl-3-methylimidazolium hexafluorophosphate	347.2	C. M. Gordon, J. D. Holbrey, A. R. Kennedy, and K. R. Seddon, “Ionic liquid crystals: hexafluorophosphate salts,” J. Mater. Chem., vol. 8, no. 12, pp. 2627–2636, 1998.	320.31	305.61	329.14
1-tridecyl-3-methylimidazolium trifluoromethanesulfonate	323.2	A. E. Bradley, C. Hardacre, J. D. Holbrey, S. Johnston, S. E. J. McMath, and M. Nieuwenhuyzen, “Small-angle X-ray scattering studies of liquid crystalline 1-alkyl-3-methylimidazolium salts,” Chem. Mater., vol. 14, no. 2, pp. 629–635, 2002.	292.3	295.97	288.61
butyronitriletrimethylammonium bis(trifluoromethylsulfonyl)imide	331.3	Q. Zhang et al., “Physicochemical properties of nitrile-functionalized ionic liquids,” J. Phys. Chem. B, vol. 111, no. 11, pp. 2864–2872, 2007.	411	294.67	336.45
cholinium bis(nonafluorobutane-1-sulfonyl)imide	303	N. S. Vieira et al., “Fluorination effects on the thermodynamic, thermophysical and surface properties of ionic liquids,” J. Chem. Thermodyn., vol. 97, pp. 354–361, 2016.	327.11	323.71	335.95
diethyl-di(iso)propylammonium bis((trifluoromethyl)sulfonyl)imide	421.2	J. Sun, M. Forsyth, and D. R. Macfarlane, “Room-temperature molten salts based on the quaternary ammonium ion,” J. Phys. Chem. B, vol. 102, no. 44, pp. 8858–8864, 1998.	355.8	355.02	341.84
diethyl-di(iso)propylammonium bis(trifluoromethane)sulfonimide	421.2	D. R. McFarlane, J. Sun, J. Golding, P. Meakin, and M. Forsyth, “High conductivity molten salts based on the imide ion,” Electrochimica Acta, vol. 45, no. 8–9, pp. 1271–1278, 2000.	355.8	355.02	341.84
dimethylethylmethoxymethyleneammonium tetrafluoroborate	257.2	E. I. Cooper and C. A. Angell, “Ambient temperature plastic crystal fast ion conductors (PLICFICS),” Solid State Ion., vol. 18–19, no. PART 1, pp. 570–576, Jan. 1986, doi: 10.1016/0167-2738(86)90180-3.	397.65	338.11	304.2
ethoxymethylene-dimethyl-ethyl ammonium bis(oxalato)borate	319.9	W. Xu, L.-M. Wang, R. A. Nieman, and C. A. Angell, “Ionic liquids of chelated orthoborates as model ionic glassformers,” J. Phys. Chem. B, vol. 107, no. 42, pp. 11749–11756, 2003.	265.01	319.84	319.96
methoxymethylenedimethylethylammonium bis(oxalato)borate	324	W. Xu, L.-M. Wang, R. A. Nieman, and C. A. Angell, “Ionic liquids of chelated orthoborates as model ionic glassformers,” J. Phys. Chem. B, vol. 107, no. 42, pp. 11749–11756, 2003.	268.77	338.07	320.18
n,n-dimethylpyrrolidinium dicyanoamide	388.2	D. R. MacFarlane, J. Golding, S. Forsyth, M. Forsyth, and G. B. Deacon, “Low viscosity ionic liquids based on organic salts of the dicyanamide anion,” Chem. Commun., no. 16, pp. 1430–1431, 2001.	313.22	286.65	286.73
n,n-dimethylpyrrolidinium mesylate	473.2	J. Golding, S. Forsyth, D. R. Macfarlane, M. Forsyth, and G. B. Deacon, “Methanesulfonate and p-toluenesulfonate salts of the N-methyl-N-alkylpyrrolidinium and quaternary ammonium cations: novel low cost ionic liquids,” Green Chem., vol. 4, no. 3, pp. 223–229, 2002.	358.82	332	322.99
n-methyl-n-butyl-pyrrolidinium bis(methylsulfonyl)imide	215.2	J. M. Pringle et al., “The effect of anion fluorination in ionic liquids—physical properties of a range of bis (methanesulfonyl) amide salts,” New J. Chem., vol. 27, no. 10, pp. 1504–1510, 2003.	290.96	261.92	312.52
n-methyl-n-butyl-pyrrolidinium dicyanoamide	218.2	D. R. MacFarlane, J. Golding, S. Forsyth, M. Forsyth, and G. B. Deacon, “Low viscosity ionic liquids based on organic salts of the dicyanamide anion,” Chem. Commun., no. 16, pp. 1430–1431, 2001.	301.94	277.39	286.07
n-methyl-n-ethyl-pyrrolidinium bis(methylsulfonyl)imide	209.2	J. M. Pringle et al., “The effect of anion fluorination in ionic liquids—physical properties of a range of bis (methanesulfonyl) amide salts,” New J. Chem., vol. 27, no. 10, pp. 1504–1510, 2003.	298.48	265.35	312.96
n-methyl-n-hexyl-pyrrolidinium bis(methylsulfonyl)imide	218.2	J. M. Pringle et al., “The effect of anion fluorination in ionic liquids—physical properties of a range of bis (methanesulfonyl) amide salts,” New J. Chem., vol. 27, no. 10, pp. 1504–1510, 2003.	283.45	259.82	312.08
n-methyl-n-propyl-pyrrolidinium bis(methylsulfonyl)imide	210.2	J. M. Pringle et al., “The effect of anion fluorination in ionic liquids—physical properties of a range of bis (methanesulfonyl) amide salts,” New J. Chem., vol. 27, no. 10, pp. 1504–1510, 2003.	294.72	262.97	312.74
n-methyl-n-propyl-pyrrolidinium tosylate	353.2	J. Golding, S. Forsyth, D. R. Macfarlane, M. Forsyth, and G. B. Deacon, “Methanesulfonate and p-toluenesulfonate salts of the N-methyl-N-alkylpyrrolidinium and quaternary ammonium cations: novel low cost ionic liquids,” Green Chem., vol. 4, no. 3, pp. 223–229, 2002.	354.28	383.35	357.33
tetrammoniumethylammonium 2,2,2-(trifluoromethylsulfony)lacetamide	337.2	H. Matsumoto, H. Kageyama, and Y. Miyazaki, “Physical and electrochemical properties of room temperature molten salt based on aliphatic onium cations and asymmetric amide anion,” ECS Proc. Vol., vol. 2002, no. 1, p. 1057, 2002.	304.44	320.04	294.07
tetraethylammonium bis(trifluoromethylsulfonyl)imide	403.2	H. Matsumoto, H. Kageyama, and Y. Miyazaki, “Physical and electrochemical properties of room temperature molten salt based on aliphatic onium cations and asymmetric amide anion,” ECS Proc. Vol., vol. 2002, no. 1, p. 1057, 2002.	345.83	330.65	296.88
tetraethylammonium bis(trifluoromethylsulfonyl)imide	406.2	A. B. McEwen, H. L. Ngo, K. LeCompte, and J. L. Goldman, “Electrochemical properties of imidazolium salt electrolytes for electrochemical capacitor applications,” J. Electrochem. Soc., vol. 146, no. 5, p. 1687, 1999.	345.83	330.65	296.88
tetraethylammonium bis(trifluoromethylsulfonyl)imide	406.2	D. R. McFarlane, J. Sun, J. Golding, P. Meakin, and M. Forsyth, “High conductivity molten salts based on the imide ion,” Electrochimica Acta, vol. 45, no. 8–9, pp. 1271–1278, 2000.	345.83	330.65	296.88
tetraethylammonium bis(trifluoromethylsulfonyl)imide	409.5	A. I. Bhatt et al., “Group 15 quaternary alkyl bistriflimides: ionic liquids with potential application in electropositive metal deposition and as supporting electrolytes,” J. Chem. Soc. Dalton Trans., no. 24, pp. 4532–4534, Dec. 2002, doi: 10.1039/B208968H.	345.83	330.65	296.88
tetrethylphosphonium bis(trifluoromethylsulfonyl)imide	423	A. I. Bhatt et al., “Group 15 quaternary alkyl bistriflimides: ionic liquids with potential application in electropositive metal deposition and as supporting electrolytes,” J. Chem. Soc. Dalton Trans., no. 24, pp. 4532–4534, Dec. 2002, doi: 10.1039/B208968H.	322.32	299.51	290.37
tributyl-hexylammonium bis(methylsulfonyl)imide	231.2	J. M. Pringle et al., “The effect of anion fluorination in ionic liquids—physical properties of a range of bis (methanesulfonyl) amide salts,” New J. Chem., vol. 27, no. 10, pp. 1504–1510, 2003.	268.28	240.45	317.03
tri-butylsulfonium 2,2,2-(trifluoromethylsulfony)lacetamide	292.2	H. Matsumoto, H. Kageyama, and Y. Miyazaki, “Physical and electrochemical properties of room temperature molten salt based on aliphatic onium cations and asymmetric amide anion,” ECS Proc. Vol., vol. 2002, no. 1, p. 1057, 2002.	195.3	272.01	270.5
trimethyl-butylammonium bis((perfluoroethane)sulfonyl)imide	356.2	H. Matsumoto, H. Kageyama, and Y. Miyazaki, “Physical and electrochemical properties of room temperature molten salt based on aliphatic onium cations and asymmetric amide anion,” ECS Proc. Vol., vol. 2002, no. 1, p. 1057, 2002.	334.36	309.84	304.77
trimethylethylammonium 2,2,2-(trifluoromethylsulfony)lacetamide	263.2	H. Matsumoto, H. Kageyama, and Y. Miyazaki, “Physical and electrochemical properties of room temperature molten salt based on aliphatic onium cations and asymmetric amide anion,” ECS Proc. Vol., vol. 2002, no. 1, p. 1057, 2002.	300.68	314.22	293.85
trimethyl-isopropylammonium bis(trifluoromethylsulfonyl)imide	402.2	H. Matsumoto, H. Kageyama, and Y. Miyazaki, “Physical and electrochemical properties of room temperature molten salt based on aliphatic onium cations and asymmetric amide anion,” ECS Proc. Vol., vol. 2002, no. 1, p. 1057, 2002.	354.58	338.9	319.58
trimethyl-methoxymethylammonium bis(trifluoromethylsulfonyl)imide	277.7	H. Matsumoto, M. Yanagida, K. Tanimoto, M. Nomura, Y. Kitagawa, and Y. Miyazaki, “Highly conductive room temperature molten salts based on small trimethylalkylammonium cations and bis (trifluoromethylsulfonyl) imide,” Chem. Lett., vol. 29, no. 8, pp. 922–923, 2000.	331.61	320.42	277.67
trimethyl-methoxymethylammonium tetrafluoroborate	319.2	E. I. Cooper and C. A. Angell, “Ambient temperature plastic crystal fast ion conductors (PLICFICS),” Solid State Ion., vol. 18–19, no. PART 1, pp. 570–576, Jan. 1986, doi: 10.1016/0167-2738(86)90180-3.	384.53	347.41	312.48
